# Supplementary material for: A comprehensive structural, biochemical and biological profiling of the human NUDIX hydrolase family
Source: Nat Commun. 2017 Nov 16;8:1541. doi: 10.1038/s41467-017-01642-w (PMC5688067; doi:10.1038/s41467-017-01642-w)
Supplement: Supplementary file 4 — Supplementary Data 1 [file 41467_2017_1642_MOESM4_ESM.xlsx]

## Sheet: Epistasis Score Bins CCD841
Supplementary Data 1
(-0.38, 0.03)
NUDT1	NUDT18
NUDT6	NUDT13
NUDT14	NUDT15
NUDT1	DCP2
NUDT18	NUDT21
NUDT7	DCP2
NUDT6	NUDT18
NUDT15	NUDT18
NUDT2	NUDT18
NUDT10	DCP2
NUDT6	NUDT14
NUDT16	NUDT18
NUDT17	DCP2
NUDT2	NUDT4
NUDT12	NUDT14
NUDT6	DCP2
NUDT3	DCP2
NUDT2	NUDT14
NUDT9	DCP2
NUDT8	NUDT14
NUDT7	NUDT14
NUDT19	DCP2
DCP2	NUDT21
NUDT16	DCP2
NUDT13	DCP2
NUDT12	NUDT15
NUDT15	NUDT16
NUDT12	NUDT18
NUDT2	DCP2
NUDT15	DCP2
NUDT2	NUDT15
NUDT6	NUDT16
NUDT8	NUDT15
DCP2	NUDT22
NUDT5	DCP2
NUDT18	NUDT19
NUDT8	NUDT18
NUDT18	DCP2
NUDT12	DCP2
NUDT12	NUDT19
NUDT8	NUDT12
NUDT2	NUDT6
NUDT13	NUDT18
NUDT14	DCP2
NUDT11	DCP2
NUDT7	NUDT12
(-0.07, 0.03)
NUDT3	NUDT12
NUDT8	NUDT19
NUDT2	NUDT3
NUDT8	NUDT16
NUDT11	NUDT18
NUDT5	NUDT18
NUDT12	NUDT17
NUDT12	NUDT21
NUDT11	NUDT14
NUDT4	NUDT12
NUDT7	NUDT18
NUDT12	NUDT13
NUDT8	NUDT13
NUDT8	NUDT17
NUDT8	NUDT21
NUDT6	NUDT10
NUDT5	NUDT12
NUDT6	NUDT19
NUDT10	NUDT12
NUDT15	NUDT17
NUDT2	NUDT19
NUDT13	NUDT15
NUDT2	NUDT8
NUDT6	NUDT15
NUDT16	NUDT19
NUDT4	NUDT17
NUDT1	NUDT6
NUDT4	NUDT6
NUDT2	NUDT11
NUDT4	NUDT10
NUDT3	NUDT18
NUDT6	NUDT7
NUDT13	NUDT19
NUDT6	NUDT12
NUDT11	NUDT12
NUDT2	NUDT12
NUDT8	NUDT11
NUDT7	NUDT17
NUDT1	NUDT12
NUDT4	NUDT11
NUDT2	NUDT16
NUDT6	NUDT17
NUDT4	NUDT18
NUDT15	NUDT19
NUDT4	NUDT15
NUDT5	NUDT8
(0.03, 0.07)
NUDT5	NUDT14
NUDT10	NUDT14
NUDT9	NUDT18
NUDT1	NUDT14
NUDT13	NUDT16
NUDT10	NUDT18
NUDT2	NUDT7
NUDT5	NUDT13
NUDT2	NUDT17
NUDT5	NUDT19
NUDT10	NUDT15
NUDT14	NUDT16
NUDT1	NUDT8
NUDT1	NUDT17
NUDT7	NUDT8
NUDT2	NUDT10
NUDT6	NUDT9
NUDT1	NUDT3
NUDT4	NUDT13
NUDT1	NUDT13
NUDT14	NUDT17
NUDT11	NUDT17
NUDT8	DCP2
NUDT11	NUDT13
NUDT17	NUDT18
NUDT1	NUDT16
NUDT9	NUDT15
NUDT11	NUDT21
NUDT5	NUDT7
NUDT8	NUDT10
NUDT3	NUDT8
NUDT11	NUDT16
NUDT1	NUDT22
NUDT18	NUDT22
NUDT8	NUDT9
NUDT16	NUDT21
NUDT4	NUDT7
NUDT3	NUDT15
NUDT5	NUDT6
NUDT1	NUDT15
NUDT13	NUDT17
NUDT12	NUDT16
NUDT12	NUDT22
NUDT11	NUDT15
NUDT1	NUDT11
NUDT4	NUDT14
(0.07, 0.14)
NUDT9	NUDT11
NUDT4	DCP2
NUDT1	NUDT9
NUDT2	NUDT13
NUDT7	NUDT16
NUDT3	NUDT17
NUDT4	NUDT22
NUDT9	NUDT13
NUDT10	NUDT11
NUDT3	NUDT14
NUDT3	NUDT6
NUDT1	NUDT10
NUDT3	NUDT11
NUDT21	NUDT22
NUDT17	NUDT22
NUDT4	NUDT19
NUDT14	NUDT19
NUDT4	NUDT21
NUDT6	NUDT22
NUDT2	NUDT22
NUDT5	NUDT17
NUDT8	NUDT22
NUDT1	NUDT21
NUDT19	NUDT21
NUDT14	NUDT18
NUDT6	NUDT11
NUDT2	NUDT5
NUDT14	NUDT21
NUDT5	NUDT21
NUDT1	NUDT2
NUDT5	NUDT15
NUDT13	NUDT14
NUDT2	NUDT9
NUDT5	NUDT11
NUDT3	NUDT4
NUDT7	NUDT13
NUDT1	NUDT19
NUDT4	NUDT8
NUDT5	NUDT22
NUDT19	NUDT22
NUDT11	NUDT19
NUDT9	NUDT10
NUDT16	NUDT17
NUDT6	NUDT21
NUDT7	NUDT15
NUDT1	NUDT4
(0.14, 0.30)
NUDT7	NUDT19
NUDT4	NUDT9
NUDT7	NUDT22
NUDT7	NUDT9
NUDT3	NUDT21
NUDT6	NUDT8
NUDT7	NUDT11
NUDT9	NUDT16
NUDT17	NUDT19
NUDT14	NUDT22
NUDT4	NUDT16
NUDT10	NUDT22
NUDT1	NUDT7
NUDT4	NUDT5
NUDT9	NUDT12
NUDT10	NUDT19
NUDT3	NUDT9
NUDT3	NUDT19
NUDT7	NUDT10
NUDT13	NUDT21
NUDT3	NUDT16
NUDT3	NUDT10
NUDT3	NUDT22
NUDT10	NUDT16
NUDT3	NUDT5
NUDT9	NUDT17
NUDT5	NUDT9
NUDT9	NUDT21
NUDT10	NUDT13
NUDT10	NUDT21
NUDT13	NUDT22
NUDT15	NUDT21
NUDT2	NUDT21
NUDT10	NUDT17
NUDT5	NUDT16
NUDT7	NUDT21
NUDT16	NUDT22
NUDT1	NUDT5
NUDT3	NUDT13
NUDT9	NUDT14
NUDT9	NUDT22
NUDT9	NUDT19
NUDT17	NUDT21
NUDT11	NUDT22
NUDT5	NUDT10
NUDT3	NUDT7
NUDT15	NUDT22

## Sheet: Epistasis Score Bins A549
Supplemental Table 2
(-0.33, -0.01)
NUDT6	NUDT13
NUDT4	DCP2
NUDT18	NUDT21
NUDT4	NUDT12
NUDT5	NUDT18
NUDT7	DCP2
NUDT6	NUDT18
NUDT12	NUDT17
NUDT6	NUDT8
NUDT15	NUDT18
NUDT2	NUDT18
NUDT7	NUDT18
NUDT12	NUDT13
NUDT16	NUDT18
NUDT4	NUDT16
NUDT7	NUDT8
NUDT5	NUDT12
NUDT8	NUDT13
NUDT12	NUDT14
NUDT6	DCP2
NUDT5	NUDT16
NUDT6	NUDT15
NUDT17	NUDT18
NUDT12	NUDT16
NUDT16	DCP2
NUDT13	DCP2
NUDT12	NUDT15
NUDT15	NUDT16
NUDT3	NUDT18
NUDT6	NUDT7
NUDT12	NUDT18
NUDT2	DCP2
NUDT15	DCP2
NUDT6	NUDT16
NUDT8	NUDT18
NUDT5	DCP2
NUDT8	NUDT12
NUDT6	NUDT12
NUDT2	NUDT12
NUDT12	DCP2
NUDT2	NUDT6
NUDT6	NUDT17
NUDT4	NUDT18
NUDT13	NUDT18
NUDT14	DCP2
NUDT7	NUDT12
(-0.08, -0.01)
NUDT3	NUDT12
NUDT5	NUDT14
NUDT14	NUDT15
NUDT1	DCP2
NUDT2	NUDT13
NUDT8	NUDT16
NUDT7	NUDT16
NUDT11	NUDT18
NUDT14	NUDT18
NUDT13	NUDT16
NUDT5	NUDT13
NUDT12	NUDT21
NUDT5	NUDT17
NUDT6	NUDT14
NUDT1	NUDT8
NUDT8	NUDT17
NUDT8	NUDT21
NUDT17	DCP2
NUDT9	NUDT12
NUDT2	NUDT4
NUDT9	NUDT18
NUDT6	NUDT9
NUDT3	DCP2
NUDT4	NUDT13
NUDT13	NUDT15
NUDT9	DCP2
NUDT4	NUDT17
NUDT8	NUDT14
NUDT1	NUDT6
NUDT4	NUDT6
DCP2	NUDT21
NUDT2	NUDT5
NUDT5	NUDT11
NUDT8	NUDT15
NUDT7	NUDT13
NUDT8	DCP2
NUDT5	NUDT15
NUDT18	NUDT19
DCP2	NUDT22
NUDT5	NUDT6
NUDT5	NUDT22
NUDT15	NUDT17
NUDT13	NUDT17
NUDT1	NUDT4
NUDT4	NUDT15
NUDT5	NUDT8
(-0.01, 0.05)
NUDT1	NUDT18
NUDT8	NUDT19
NUDT4	NUDT9
NUDT8	NUDT22
NUDT10	NUDT18
NUDT9	NUDT16
NUDT7	NUDT15
NUDT10	NUDT22
NUDT4	NUDT5
NUDT1	NUDT17
NUDT6	NUDT10
NUDT9	NUDT15
NUDT6	NUDT19
NUDT10	NUDT12
NUDT1	NUDT13
NUDT3	NUDT16
NUDT2	NUDT14
NUDT10	NUDT16
NUDT3	NUDT5
NUDT19	DCP2
NUDT10	DCP2
NUDT1	NUDT16
NUDT5	NUDT9
NUDT5	NUDT21
NUDT8	NUDT10
NUDT3	NUDT8
NUDT4	NUDT10
NUDT1	NUDT12
NUDT6	NUDT21
NUDT2	NUDT8
NUDT2	NUDT15
NUDT13	NUDT19
NUDT3	NUDT4
NUDT4	NUDT14
NUDT18	NUDT22
NUDT1	NUDT5
NUDT4	NUDT7
NUDT18	DCP2
NUDT4	NUDT8
NUDT8	NUDT11
NUDT7	NUDT17
NUDT16	NUDT17
NUDT12	NUDT19
NUDT5	NUDT10
NUDT2	NUDT16
NUDT11	DCP2
(0.05, 0.13)
NUDT7	NUDT19
NUDT2	NUDT3
NUDT1	NUDT9
NUDT4	NUDT19
NUDT7	NUDT22
NUDT9	NUDT13
NUDT3	NUDT15
NUDT10	NUDT11
NUDT3	NUDT6
NUDT1	NUDT10
NUDT7	NUDT11
NUDT1	NUDT15
NUDT15	NUDT19
NUDT21	NUDT22
NUDT14	NUDT16
NUDT1	NUDT7
NUDT4	NUDT21
NUDT6	NUDT22
NUDT2	NUDT22
NUDT2	NUDT10
NUDT3	NUDT9
NUDT2	NUDT19
NUDT13	NUDT21
NUDT14	NUDT17
NUDT7	NUDT14
NUDT6	NUDT11
NUDT11	NUDT13
NUDT2	NUDT11
NUDT10	NUDT13
NUDT1	NUDT2
NUDT13	NUDT14
NUDT13	NUDT22
NUDT3	NUDT17
NUDT10	NUDT17
NUDT11	NUDT16
NUDT1	NUDT22
NUDT8	NUDT9
NUDT16	NUDT21
NUDT11	NUDT12
NUDT11	NUDT19
NUDT4	NUDT11
NUDT5	NUDT19
NUDT16	NUDT19
NUDT3	NUDT7
NUDT1	NUDT11
NUDT11	NUDT15
(0.13, 0.31)
NUDT9	NUDT17
NUDT10	NUDT14
NUDT17	NUDT21
NUDT15	NUDT21
NUDT4	NUDT22
NUDT7	NUDT9
NUDT2	NUDT7
NUDT3	NUDT21
NUDT11	NUDT14
NUDT19	NUDT22
NUDT3	NUDT11
NUDT10	NUDT15
NUDT17	NUDT22
NUDT14	NUDT22
NUDT17	NUDT19
NUDT14	NUDT19
NUDT10	NUDT19
NUDT3	NUDT14
NUDT1	NUDT3
NUDT3	NUDT19
NUDT7	NUDT10
NUDT3	NUDT10
NUDT3	NUDT22
NUDT11	NUDT17
NUDT1	NUDT21
NUDT19	NUDT21
NUDT14	NUDT21
NUDT16	NUDT22
NUDT9	NUDT21
NUDT1	NUDT14
NUDT11	NUDT21
NUDT5	NUDT7
NUDT10	NUDT21
NUDT9	NUDT11
NUDT2	NUDT9
NUDT2	NUDT21
NUDT3	NUDT13
NUDT7	NUDT21
NUDT1	NUDT19
NUDT9	NUDT14
NUDT9	NUDT22
NUDT9	NUDT19
NUDT2	NUDT17
NUDT9	NUDT10
NUDT11	NUDT22
NUDT12	NUDT22
NUDT15	NUDT22

## Sheet: Epistasis Score Bins MCF7
Supplemental Table 2
(-0.59, -0.06)
NUDT5	NUDT14
NUDT6	NUDT13
NUDT4	DCP2
NUDT5	NUDT18
NUDT6	NUDT18
NUDT12	NUDT17
NUDT6	NUDT8
NUDT17	NUDT18
NUDT5	NUDT17
NUDT6	NUDT14
NUDT12	NUDT13
NUDT17	NUDT22
NUDT8	NUDT17
NUDT1	NUDT17
NUDT6	NUDT10
NUDT5	NUDT12
NUDT6	NUDT19
NUDT6	DCP2
NUDT6	NUDT15
NUDT9	DCP2
NUDT14	NUDT17
NUDT4	NUDT17
NUDT1	NUDT6
NUDT4	NUDT6
NUDT5	DCP2
NUDT5	NUDT21
NUDT13	NUDT18
NUDT6	NUDT7
NUDT12	NUDT18
NUDT3	NUDT17
NUDT6	NUDT16
NUDT8	DCP2
NUDT1	NUDT5
NUDT8	NUDT12
NUDT6	NUDT12
NUDT18	DCP2
NUDT5	NUDT6
NUDT7	NUDT17
NUDT13	NUDT17
NUDT17	NUDT21
NUDT2	NUDT6
NUDT6	NUDT17
NUDT17	DCP2
NUDT12	NUDT22
NUDT7	NUDT12
NUDT5	NUDT8
(-0.16, -0.06)
NUDT1	DCP2
NUDT18	NUDT21
NUDT8	NUDT22
NUDT13	NUDT16
NUDT7	DCP2
NUDT5	NUDT13
NUDT2	NUDT17
NUDT12	NUDT21
NUDT2	NUDT18
NUDT1	NUDT10
NUDT7	NUDT18
NUDT1	NUDT8
NUDT1	NUDT7
NUDT4	NUDT5
NUDT4	NUDT21
NUDT6	NUDT22
NUDT8	NUDT13
NUDT9	NUDT18
NUDT6	NUDT9
NUDT15	NUDT17
NUDT1	NUDT13
NUDT3	NUDT5
NUDT1	NUDT21
NUDT7	NUDT14
NUDT19	DCP2
NUDT10	DCP2
NUDT5	NUDT7
NUDT8	NUDT10
NUDT12	NUDT15
NUDT1	NUDT12
NUDT6	NUDT21
NUDT2	DCP2
NUDT15	DCP2
NUDT10	NUDT17
NUDT10	NUDT18
NUDT12	NUDT14
NUDT7	NUDT13
NUDT8	NUDT9
NUDT18	NUDT19
NUDT8	NUDT18
NUDT5	NUDT22
NUDT17	NUDT19
NUDT5	NUDT19
NUDT12	DCP2
NUDT10	NUDT12
NUDT14	DCP2
(-0.06, 0.04)
NUDT1	NUDT18
NUDT3	NUDT12
NUDT4	NUDT9
NUDT2	NUDT13
NUDT7	NUDT22
NUDT14	NUDT18
NUDT1	NUDT14
NUDT9	NUDT13
NUDT3	NUDT6
NUDT4	NUDT12
NUDT16	DCP2
NUDT7	NUDT15
NUDT10	NUDT22
NUDT16	NUDT17
NUDT7	NUDT8
NUDT2	NUDT4
NUDT2	NUDT10
DCP2	NUDT21
NUDT3	DCP2
NUDT4	NUDT13
NUDT13	NUDT15
NUDT9	NUDT21
NUDT4	NUDT22
NUDT2	NUDT11
NUDT13	DCP2
NUDT10	NUDT13
NUDT10	NUDT21
NUDT1	NUDT2
NUDT4	NUDT10
NUDT3	NUDT18
NUDT5	NUDT15
NUDT2	NUDT9
NUDT2	NUDT21
NUDT13	NUDT19
NUDT1	NUDT22
NUDT8	NUDT15
NUDT8	NUDT21
NUDT5	NUDT9
NUDT1	NUDT19
DCP2	NUDT22
NUDT11	NUDT12
NUDT2	NUDT12
NUDT9	NUDT10
NUDT12	NUDT19
NUDT5	NUDT10
NUDT4	NUDT18
(0.04, 0.11)
NUDT7	NUDT19
NUDT8	NUDT19
NUDT1	NUDT9
NUDT4	NUDT19
NUDT8	NUDT16
NUDT7	NUDT16
NUDT11	NUDT18
NUDT15	NUDT18
NUDT9	NUDT16
NUDT16	NUDT18
NUDT14	NUDT22
NUDT11	NUDT16
NUDT9	NUDT12
NUDT10	NUDT19
NUDT2	NUDT22
NUDT1	NUDT3
NUDT2	NUDT19
NUDT18	NUDT22
NUDT7	NUDT10
NUDT13	NUDT21
NUDT2	NUDT8
NUDT5	NUDT16
NUDT10	NUDT16
NUDT11	NUDT17
NUDT8	NUDT14
NUDT19	NUDT21
NUDT9	NUDT17
NUDT6	NUDT11
NUDT2	NUDT5
NUDT14	NUDT21
NUDT9	NUDT11
NUDT15	NUDT21
NUDT2	NUDT15
NUDT3	NUDT4
NUDT4	NUDT14
NUDT7	NUDT21
NUDT16	NUDT21
NUDT4	NUDT7
NUDT4	NUDT8
NUDT8	NUDT11
NUDT9	NUDT19
NUDT4	NUDT11
NUDT1	NUDT15
NUDT2	NUDT16
NUDT11	DCP2
NUDT15	NUDT22
(0.11, 0.44)
NUDT10	NUDT14
NUDT2	NUDT3
NUDT7	NUDT9
NUDT2	NUDT7
NUDT3	NUDT15
NUDT3	NUDT21
NUDT10	NUDT11
NUDT11	NUDT14
NUDT7	NUDT11
NUDT3	NUDT11
NUDT21	NUDT22
NUDT10	NUDT15
NUDT14	NUDT16
NUDT4	NUDT16
NUDT14	NUDT19
NUDT3	NUDT14
NUDT3	NUDT9
NUDT3	NUDT19
NUDT3	NUDT10
NUDT3	NUDT22
NUDT15	NUDT19
NUDT16	NUDT22
NUDT1	NUDT16
NUDT9	NUDT15
NUDT11	NUDT21
NUDT11	NUDT13
NUDT2	NUDT14
NUDT3	NUDT8
NUDT13	NUDT14
NUDT13	NUDT22
NUDT5	NUDT11
NUDT15	NUDT16
NUDT3	NUDT13
NUDT9	NUDT14
NUDT9	NUDT22
NUDT19	NUDT22
NUDT11	NUDT19
NUDT14	NUDT15
NUDT11	NUDT22
NUDT3	NUDT16
NUDT16	NUDT19
NUDT12	NUDT16
NUDT3	NUDT7
NUDT4	NUDT15
NUDT1	NUDT11
NUDT1	NUDT4
NUDT11	NUDT15

## Sheet: Epistasis Score Bins SW480
Supplemental Table 2
(-0.29, -0.02)
NUDT3	NUDT12
NUDT5	NUDT14
NUDT2	NUDT3
NUDT2	NUDT13
NUDT8	NUDT22
NUDT2	NUDT18
NUDT9	NUDT13
NUDT13	NUDT16
NUDT8	NUDT12
NUDT12	NUDT17
NUDT12	NUDT21
NUDT4	NUDT12
NUDT14	NUDT15
NUDT6	NUDT14
NUDT12	NUDT13
NUDT10	NUDT22
NUDT12	NUDT14
NUDT16	NUDT17
NUDT5	NUDT12
NUDT8	NUDT13
NUDT10	NUDT12
NUDT3	NUDT9
NUDT4	NUDT13
NUDT1	NUDT13
NUDT8	NUDT14
NUDT7	NUDT14
NUDT19	DCP2
NUDT1	NUDT6
NUDT8	NUDT10
NUDT10	NUDT13
NUDT13	NUDT18
NUDT3	NUDT18
NUDT12	NUDT15
NUDT2	NUDT9
NUDT15	DCP2
NUDT6	NUDT16
NUDT8	NUDT15
NUDT7	NUDT13
NUDT2	NUDT12
NUDT1	NUDT12
NUDT13	NUDT17
NUDT12	NUDT19
NUDT6	NUDT17
NUDT12	NUDT22
NUDT15	NUDT19
NUDT12	NUDT18
(-0.06, -0.02)
NUDT1	NUDT18
NUDT6	NUDT13
NUDT7	NUDT17
NUDT17	NUDT21
NUDT1	DCP2
NUDT18	NUDT21
NUDT14	NUDT18
NUDT5	NUDT18
NUDT5	NUDT13
NUDT6	NUDT18
NUDT6	NUDT8
NUDT15	NUDT18
NUDT14	NUDT16
NUDT7	NUDT8
NUDT2	NUDT4
NUDT1	NUDT22
NUDT6	NUDT19
NUDT3	DCP2
NUDT13	NUDT15
NUDT13	NUDT21
NUDT9	DCP2
NUDT3	NUDT5
NUDT4	NUDT17
NUDT5	DCP2
NUDT9	NUDT21
NUDT5	NUDT7
NUDT13	DCP2
NUDT5	NUDT15
NUDT6	NUDT7
NUDT11	NUDT16
NUDT4	NUDT14
NUDT18	NUDT22
NUDT1	NUDT5
NUDT3	NUDT13
NUDT6	NUDT12
NUDT11	NUDT12
NUDT8	NUDT11
NUDT5	NUDT9
NUDT2	NUDT6
NUDT3	NUDT16
NUDT2	NUDT16
NUDT6	NUDT21
NUDT12	NUDT16
NUDT13	NUDT14
NUDT14	DCP2
NUDT5	NUDT8
(-0.02, 0.03)
NUDT8	NUDT19
NUDT8	NUDT16
NUDT7	NUDT16
NUDT1	NUDT14
NUDT3	NUDT6
NUDT1	NUDT10
NUDT5	NUDT19
NUDT5	NUDT17
NUDT7	NUDT18
NUDT16	NUDT18
NUDT1	NUDT8
NUDT8	NUDT17
NUDT1	NUDT17
NUDT6	DCP2
DCP2	NUDT21
NUDT6	NUDT9
NUDT5	NUDT16
NUDT2	NUDT14
NUDT6	NUDT15
NUDT14	NUDT17
NUDT4	NUDT6
NUDT1	NUDT16
NUDT16	NUDT21
NUDT6	NUDT11
NUDT2	NUDT5
NUDT14	NUDT21
NUDT5	NUDT21
NUDT3	NUDT8
NUDT2	DCP2
NUDT3	NUDT17
NUDT18	NUDT19
NUDT13	NUDT19
NUDT3	NUDT4
NUDT8	DCP2
NUDT1	NUDT2
NUDT4	NUDT7
NUDT9	NUDT14
NUDT8	NUDT18
NUDT5	NUDT6
NUDT5	NUDT22
NUDT1	NUDT15
NUDT12	DCP2
NUDT16	NUDT19
NUDT4	NUDT21
NUDT15	NUDT16
NUDT7	NUDT12
(0.03, 0.10)
NUDT9	NUDT17
NUDT4	NUDT9
NUDT1	NUDT9
NUDT4	NUDT19
NUDT9	NUDT18
NUDT11	NUDT18
NUDT7	DCP2
NUDT3	NUDT21
NUDT4	DCP2
NUDT9	NUDT16
NUDT17	NUDT22
NUDT4	NUDT16
NUDT7	NUDT15
NUDT1	NUDT7
NUDT4	NUDT5
NUDT17	DCP2
NUDT6	NUDT22
NUDT3	NUDT14
NUDT2	NUDT10
NUDT1	NUDT3
NUDT2	NUDT8
NUDT10	NUDT16
NUDT19	NUDT21
NUDT17	NUDT18
NUDT9	NUDT15
NUDT16	DCP2
NUDT15	NUDT17
NUDT13	NUDT22
NUDT11	NUDT15
NUDT2	NUDT15
NUDT10	NUDT18
NUDT7	NUDT21
NUDT8	NUDT21
NUDT8	NUDT9
NUDT1	NUDT19
DCP2	NUDT22
NUDT4	NUDT18
NUDT17	NUDT19
NUDT2	NUDT17
NUDT14	NUDT19
NUDT11	NUDT22
NUDT5	NUDT10
NUDT3	NUDT7
NUDT9	NUDT12
NUDT1	NUDT4
NUDT15	NUDT22
(0.10, 0.62)
NUDT7	NUDT19
NUDT10	NUDT14
NUDT7	NUDT22
NUDT2	NUDT21
NUDT4	NUDT22
NUDT7	NUDT9
NUDT2	NUDT7
NUDT3	NUDT15
NUDT10	NUDT11
NUDT11	NUDT14
NUDT7	NUDT11
NUDT3	NUDT11
NUDT10	DCP2
NUDT10	NUDT15
NUDT14	NUDT22
NUDT6	NUDT10
NUDT10	NUDT19
NUDT2	NUDT22
NUDT2	NUDT19
NUDT3	NUDT19
NUDT7	NUDT10
NUDT3	NUDT10
NUDT3	NUDT22
NUDT11	NUDT17
NUDT1	NUDT21
NUDT16	NUDT22
NUDT11	NUDT21
NUDT11	NUDT13
NUDT2	NUDT11
NUDT10	NUDT21
NUDT4	NUDT10
NUDT9	NUDT11
NUDT15	NUDT21
NUDT5	NUDT11
NUDT10	NUDT17
NUDT11	DCP2
NUDT9	NUDT22
NUDT18	DCP2
NUDT4	NUDT8
NUDT9	NUDT19
NUDT11	NUDT19
NUDT4	NUDT11
NUDT9	NUDT10
NUDT21	NUDT22
NUDT19	NUDT22
NUDT4	NUDT15
NUDT1	NUDT11
