# Supplementary material for: A comprehensive structural, biochemical and biological profiling of the human NUDIX hydrolase family
Source: Nat Commun. 2017 Nov 16;8:1541. doi: 10.1038/s41467-017-01642-w (PMC5688067; doi:10.1038/s41467-017-01642-w)
Supplement: Supplementary file 5 — Supplementary Data 2 [file 41467_2017_1642_MOESM5_ESM.xlsx]

## Sheet: Cell Cycle distributions CCD841
Cell Cycle distributions CCD841			Number of cells					Percentage
Cell line	Well	Treatment	< 2N	2N	S	4N	Total	< 2N	2N	S	4N	Total
CCD841	A01	BG	200	2079	120	392	2791	7.16589	74.4894	4.29953	14.0451	100
CCD841	A02	No siRNA	191	1985	111	399	2686	7.11095	73.9017	4.13254	14.8548	100
CCD841	A03	No siRNA	191	1880	142	410	2623	7.28174	71.6737	5.41365	15.631	100
CCD841	A04	No siRNA	67	1859	94	438	2458	2.72579	75.6306	3.82425	17.8194	100
CCD841	A05	No siRNA	62	2104	83	390	2639	2.34937	79.7272	3.14513	14.7783	100
CCD841	A06	No siRNA	55	1814	104	355	2328	2.36254	77.921	4.46735	15.2491	100
CCD841	A07	No siRNA	183	1842	108	388	2521	7.25902	73.0662	4.28401	15.3907	100
CCD841	A08	No siRNA	75	1922	128	440	2565	2.92398	74.9318	4.99025	17.154	100
CCD841	A09	No siRNA	59	1539	69	278	1945	3.03342	79.126	3.54756	14.2931	100
CCD841	A10	No siRNA	61	1949	128	396	2534	2.40726	76.914	5.0513	15.6275	100
CCD841	A11	No siRNA	140	1869	142	427	2578	5.43057	72.4981	5.50815	16.5632	100
CCD841	A12	No siRNA	105	1887	128	403	2523	4.16171	74.7919	5.07333	15.973	100
CCD841	A13	No siRNA	58	2022	102	383	2565	2.26121	78.8304	3.97661	14.9318	100
CCD841	A14	No siRNA	228	1815	105	406	2554	8.92717	71.065	4.1112	15.8966	100
CCD841	A15	No siRNA	90	2183	108	374	2755	3.26679	79.2377	3.92015	13.5753	100
CCD841	A16	No siRNA	106	1855	130	368	2459	4.3107	75.4372	5.2867	14.9654	100
CCD841	A17	No siRNA	101	1881	161	394	2537	3.98108	74.1427	6.34608	15.5302	100
CCD841	A18	No siRNA	163	1914	111	369	2557	6.37466	74.8533	4.34102	14.431	100
CCD841	A19	No siRNA	119	1831	157	389	2496	4.76763	73.3574	6.29006	15.5849	100
CCD841	A20	No siRNA	117	1476	104	322	2019	5.79495	73.1055	5.15106	15.9485	100
CCD841	A21	No siRNA	91	2025	99	375	2590	3.51351	78.1853	3.82239	14.4788	100
CCD841	A22	No siRNA	171	2070	112	445	2798	6.11151	73.9814	4.00286	15.9042	100
CCD841	A23	No siRNA	329	1712	158	348	2547	12.9172	67.2163	6.20338	13.6631	100
CCD841	B01	BG	170	1943	118	414	2645	6.42722	73.4594	4.46125	15.6522	100
CCD841	B02	NUDT1_NUDT2	63	1111	34	205	1413	4.4586	78.627	2.40623	14.5081	100
CCD841	B03	NUDT1_NUDT15	68	1034	51	175	1328	5.12048	77.8614	3.84036	13.1777	100
CCD841	B04	NUDT2_NUDT7	84	1086	55	221	1446	5.80913	75.1037	3.8036	15.2835	100
CCD841	B05	NUDT2_NUDT19	40	1031	61	303	1435	2.78746	71.8467	4.25087	21.115	100
CCD841	B06	NUDT3_NUDT13	56	1074	39	240	1409	3.97445	76.2243	2.76792	17.0334	100
CCD841	B07	NUDT4_NUDT8	114	1616	106	271	2107	5.41054	76.6967	5.03085	12.8619	100
CCD841	B08	NUDT4_DCP2	231	2392	261	557	3441	6.71316	69.5147	7.585	16.1872	100
CCD841	B10	NUDT6_NUDT11	56	911	98	179	1244	4.50161	73.2315	7.87781	14.3891	100
CCD841	B11	NUDT7_NUDT9	16	1015	48	192	1271	1.25885	79.8584	3.77655	15.1062	100
CCD841	B12	NUDT7_NUDT21	73	962	46	179	1260	5.79365	76.3492	3.65079	14.2063	100
CCD841	B13	NUDT8_NUDT19	40	1025	86	237	1388	2.88184	73.8473	6.19597	17.0749	100
CCD841	B14	NUDT9_NUDT17	102	1422	84	209	1817	5.61365	78.2609	4.623	11.5025	100
CCD841	B16	NUDT10_NUDT18	32	601	41	173	847	3.77804	70.9563	4.84061	20.425	100
CCD841	B17	NUDT11_NUDT19	34	1037	83	280	1434	2.37099	72.3152	5.78801	19.5258	100
CCD841	B18	NUDT12_NUDT22	75	1117	95	278	1565	4.79233	71.3738	6.07029	17.7636	100
CCD841	B19	NUDT14_NUDT17	154	2044	194	428	2820	5.46099	72.4823	6.87943	15.1773	100
CCD841	B21	NUDT17_NUDT18	92	1638	79	264	2073	4.43801	79.0159	3.8109	12.7352	100
CCD841	B22	NUDT21_NUDT22	78	1121	88	207	1494	5.22088	75.0335	5.89023	13.8554	100
CCD841	B23	NUDT12_Neg	82	887	86	372	1427	5.74632	62.1584	6.02663	26.0687	100
CCD841	C01	BG	136	2049	100	401	2686	5.06329	76.2844	3.72301	14.9293	100
CCD841	C02	NUDT1_NUDT3	78	936	19	192	1225	6.36735	76.4082	1.55102	15.6735	100
CCD841	C04	NUDT2_NUDT8	42	1429	37	308	1816	2.31278	78.6894	2.03744	16.9604	100
CCD841	C05	NUDT2_DCP2	37	1810	46	336	2229	1.65994	81.2023	2.06371	15.074	100
CCD841	C06	NUDT3_NUDT14	56	2204	137	469	2866	1.95394	76.9016	4.78018	16.3643	100
CCD841	C07	NUDT4_NUDT9	109	1392	88	328	1917	5.68597	72.6135	4.59051	17.1101	100
CCD841	C08	NUDT4_NUDT21	103	1104	126	303	1636	6.29584	67.4817	7.70171	18.5208	100
CCD841	C09	NUDT5_NUDT16	82	1281	76	205	1644	4.98783	77.9197	4.62287	12.4696	100
CCD841	C10	NUDT6_NUDT12	73	952	55	216	1296	5.63272	73.4568	4.24383	16.6667	100
CCD841	C12	NUDT7_NUDT22	21	1185	33	182	1421	1.47783	83.392	2.32231	12.8079	100
CCD841	C13	NUDT8_DCP2	142	1996	88	306	2532	5.60821	78.831	3.47551	12.0853	100
CCD841	C14	NUDT9_NUDT18	95	1048	72	293	1508	6.29973	69.496	4.77454	19.4297	100
CCD841	C16	NUDT10_NUDT19	54	971	32	272	1329	4.06321	73.0625	2.40783	20.4665	100
CCD841	C17	NUDT11_DCP2	75	891	174	369	1509	4.97018	59.0457	11.5308	24.4533	100
CCD841	C18	NUDT13_NUDT14	35	1114	79	271	1499	2.33489	74.3162	5.27018	18.0787	100
CCD841	C19	NUDT14_NUDT18	111	2603	209	756	3679	3.01712	70.7529	5.68089	20.5491	100
CCD841	C21	NUDT17_NUDT19	64	1334	46	203	1647	3.88585	80.9957	2.79296	12.3254	100
CCD841	C22	NUDT1_Neg	55	962	58	221	1296	4.24383	74.2284	4.47531	17.0525	100
CCD841	C23	NUDT13_Neg	53	581	62	120	816	6.4951	71.201	7.59804	14.7059	100
CCD841	D01	BG	191	1869	152	364	2576	7.4146	72.5543	5.90062	14.1304	100
CCD841	D02	NUDT1_NUDT4	48	765	58	198	1069	4.49018	71.5622	5.42563	18.522	100
CCD841	D03	NUDT1_NUDT16	43	977	43	171	1234	3.4846	79.1734	3.4846	13.8574	100
CCD841	D04	NUDT2_NUDT9	24	1288	71	308	1691	1.41928	76.1679	4.1987	18.2141	100
CCD841	D05	NUDT2_NUDT21	34	1212	44	344	1634	2.08078	74.1738	2.69278	21.0526	100
CCD841	D06	NUDT3_NUDT15	51	805	85	159	1100	4.63636	73.1818	7.72727	14.4545	100
CCD841	D08	NUDT4_NUDT22	48	1353	55	265	1721	2.78908	78.6171	3.19582	15.398	100
CCD841	D09	NUDT5_NUDT17	78	1549	53	204	1884	4.14013	82.2187	2.81316	10.828	100
CCD841	D10	NUDT6_NUDT13	90	581	80	162	913	9.85761	63.6364	8.76232	17.7437	100
CCD841	D11	NUDT7_NUDT10	87	1006	53	216	1362	6.38767	73.862	3.89134	15.859	100
CCD841	D12	NUDT8_NUDT9	43	1107	46	265	1461	2.94319	75.77	3.14853	18.1383	100
CCD841	D13	NUDT8_NUDT21	74	983	53	227	1337	5.53478	73.5228	3.9641	16.9783	100
CCD841	D14	NUDT9_NUDT19	168	998	78	281	1525	11.0164	65.4426	5.11475	18.4262	100
CCD841	D16	NUDT10_DCP2	80	886	68	187	1221	6.55201	72.5635	5.56921	15.3153	100
CCD841	D17	NUDT11_NUDT21	102	828	78	240	1248	8.17308	66.3462	6.25	19.2308	100
CCD841	D18	NUDT13_NUDT15	40	771	47	188	1046	3.82409	73.7094	4.49331	17.9732	100
CCD841	D19	NUDT14_NUDT19	100	1840	183	441	2564	3.90016	71.7629	7.13729	17.1997	100
CCD841	D21	NUDT17_DCP2	133	1745	94	248	2220	5.99099	78.6036	4.23423	11.1712	100
CCD841	D22	NUDT2_Neg	91	1620	115	316	2142	4.24837	75.6303	5.36881	14.7526	100
CCD841	D23	NUDT14_Neg	192	2450	313	703	3658	5.24877	66.9765	8.55659	19.2182	100
CCD841	E01	BG	95	1920	156	369	2540	3.74016	75.5906	6.14173	14.5276	100
CCD841	E02	NUDT1_NUDT5	65	983	52	233	1333	4.87622	73.7434	3.90098	17.4794	100
CCD841	E03	NUDT1_NUDT17	73	1136	34	183	1426	5.11921	79.6634	2.38429	12.8331	100
CCD841	E05	NUDT2_NUDT22	63	1160	42	256	1521	4.14201	76.2656	2.76134	16.831	100
CCD841	E07	NUDT4_NUDT10	55	659	60	222	996	5.52209	66.1647	6.0241	22.2892	100
CCD841	E08	NUDT5_NUDT6	88	982	51	179	1300	6.76923	75.5385	3.92308	13.7692	100
CCD841	E09	NUDT5_NUDT18	42	1297	35	208	1582	2.65487	81.9848	2.21239	13.1479	100
CCD841	E10	NUDT6_NUDT14	131	1553	166	361	2211	5.92492	70.2397	7.50791	16.3275	100
CCD841	E11	NUDT7_NUDT11	51	1021	46	177	1295	3.93822	78.8417	3.55212	13.668	100
CCD841	E13	NUDT8_NUDT22	30	733	24	122	909	3.30033	80.6381	2.64026	13.4213	100
CCD841	E14	NUDT9_DCP2	82	1251	97	325	1755	4.67236	71.2821	5.52707	18.5185	100
CCD841	E16	NUDT10_NUDT21	36	1009	40	218	1303	2.76285	77.4367	3.06984	16.7306	100
CCD841	E17	NUDT11_NUDT22	111	959	91	218	1379	8.04931	69.5431	6.59898	15.8086	100
CCD841	E19	NUDT14_DCP2	88	2650	256	780	3774	2.33174	70.2173	6.78325	20.6677	100
CCD841	E21	NUDT17_NUDT21	44	1395	59	290	1788	2.46085	78.0201	3.29978	16.2192	100
CCD841	E22	NUDT3_Neg	84	1312	63	276	1735	4.8415	75.6196	3.63112	15.9078	100
CCD841	E23	NUDT15_Neg	49	1534	55	345	1983	2.471	77.3575	2.77358	17.3979	100
CCD841	F01	BG	112	2009	129	404	2654	4.22005	75.6971	4.86059	15.2223	100
CCD841	F02	NUDT1_NUDT6	66	770	97	159	1092	6.04396	70.5128	8.88278	14.5604	100
CCD841	F03	NUDT1_NUDT18	22	890	40	188	1140	1.92982	78.0702	3.50877	16.4912	100
CCD841	F04	NUDT2_NUDT10	56	1035	77	276	1444	3.87812	71.6759	5.33241	19.1136	100
CCD841	F05	NUDT3_NUDT4	105	1367	69	310	1851	5.67261	73.852	3.72771	16.7477	100
CCD841	F06	NUDT3_NUDT16	84	1250	59	255	1648	5.09709	75.8495	3.5801	15.4733	100
CCD841	F07	NUDT4_NUDT11	80	930	194	405	1609	4.97203	57.7999	12.0572	25.1709	100
CCD841	F08	NUDT5_NUDT7	39	1157	83	221	1500	2.6	77.1333	5.53333	14.7333	100
CCD841	F09	NUDT5_NUDT19	48	1068	74	235	1425	3.36842	74.9474	5.19298	16.4912	100
CCD841	F10	NUDT6_NUDT15	112	1004	55	181	1352	8.28402	74.2604	4.06805	13.3876	100
CCD841	F11	NUDT7_NUDT12	52	874	54	224	1204	4.31894	72.5914	4.48505	18.6047	100
CCD841	F12	Neg. Ctrl_Neg. Ctrl	75	964	68	218	1325	5.66038	72.7547	5.13208	16.4528	100
CCD841	F13	NUDT9_NUDT21	61	1204	77	314	1656	3.68357	72.7053	4.64976	18.9614	100
CCD841	F15	NUDT10_NUDT22	43	1168	32	240	1483	2.89953	78.7593	2.15779	16.1834	100
CCD841	F16	NUDT12_NUDT13	79	1011	45	254	1389	5.68754	72.7862	3.23974	18.2865	100
CCD841	F17	NUDT13_NUDT16	40	850	39	192	1121	3.56824	75.8252	3.47904	17.1276	100
CCD841	F18	NUDT14_NUDT21	70	817	93	186	1166	6.00343	70.0686	7.97599	15.952	100
CCD841	F19	Neg. Ctrl_Neg. Ctrl	201	1911	156	483	2751	7.30643	69.4656	5.67067	17.5573	100
CCD841	F20	NUDT17_NUDT22	59	938	64	239	1300	4.53846	72.1538	4.92308	18.3846	100
CCD841	F21	NUDT4_Neg	65	1171	58	192	1486	4.37416	78.8022	3.9031	12.9206	100
CCD841	F23	BG	66	1078	59	201	1404	4.70085	76.7806	4.20228	14.3162	100
CCD841	G01	NUDT1_NUDT7	115	1813	123	430	2481	4.63523	73.0754	4.95768	17.3317	100
CCD841	G02	NUDT1_NUDT19	43	1012	40	181	1276	3.36991	79.3103	3.1348	14.185	100
CCD841	G03	NUDT2_NUDT11	199	691	49	203	1142	17.4256	60.5079	4.29072	17.7758	100
CCD841	G04	NUDT3_NUDT5	46	807	140	351	1344	3.42262	60.0446	10.4167	26.1161	100
CCD841	G05	NUDT3_NUDT17	44	1315	108	203	1670	2.63473	78.7425	6.46707	12.1557	100
CCD841	G06	NUDT4_NUDT12	73	1412	83	201	1769	4.12663	79.8191	4.69192	11.3624	100
CCD841	G07	NUDT5_NUDT8	41	1446	74	509	2070	1.98068	69.8551	3.57488	24.5894	100
CCD841	G08	NUDT5_DCP2	103	1368	42	218	1731	5.95032	79.0295	2.42634	12.5939	100
CCD841	G10	NUDT7_NUDT13	95	781	67	137	1080	8.7963	72.3148	6.2037	12.6852	100
CCD841	G11	NUDT8_NUDT11	56	850	81	172	1159	4.83175	73.3391	6.98878	14.8404	100
CCD841	G13	NUDT9_NUDT22	98	1102	66	267	1533	6.39269	71.8852	4.30528	17.4168	100
CCD841	G15	NUDT11_NUDT12	79	1227	66	205	1577	5.00951	77.806	4.18516	12.9994	100
CCD841	G16	NUDT12_NUDT14	55	741	148	304	1248	4.40705	59.375	11.859	24.359	100
CCD841	G17	NUDT13_NUDT17	85	2444	220	739	3488	2.43693	70.0688	6.30734	21.1869	100
CCD841	G18	NUDT14_NUDT22	60	738	37	117	952	6.30252	77.521	3.88655	12.2899	100
CCD841	G20	NUDT18_NUDT19	143	878	112	174	1307	10.9411	67.1767	8.56924	13.3129	100
CCD841	G21	Neg. Ctrl_Neg. Ctrl	89	960	48	209	1306	6.8147	73.5069	3.67534	16.0031	100
CCD841	G22	NUDT16_Neg	143	1285	76	342	1846	7.74648	69.61	4.11701	18.5265	100
CCD841	G23	BG	77	1007	92	260	1436	5.36212	70.1253	6.40669	18.1058	100
CCD841	H01	NUDT1_NUDT8	113	1775	129	376	2393	4.72211	74.1747	5.39072	15.7125	100
CCD841	H02	NUDT1_DCP2	62	1080	37	189	1368	4.53216	78.9474	2.70468	13.8158	100
CCD841	H03	NUDT2_NUDT12	74	982	47	224	1327	5.57649	74.0015	3.54182	16.8802	100
CCD841	H04	NUDT3_NUDT6	24	1353	45	387	1809	1.3267	74.7927	2.48756	21.393	100
CCD841	H05	NUDT3_NUDT18	55	1222	43	247	1567	3.50989	77.9834	2.7441	15.7626	100
CCD841	H06	NUDT4_NUDT13	225	1145	120	237	1727	13.0284	66.2999	6.94847	13.7232	100
CCD841	H07	NUDT5_NUDT9	132	831	105	221	1289	10.2405	64.4686	8.14585	17.1451	100
CCD841	H08	NUDT5_NUDT21	68	1008	45	189	1310	5.19084	76.9466	3.43511	14.4275	100
CCD841	H09	NUDT6_NUDT16	71	1089	78	250	1488	4.77151	73.1855	5.24194	16.8011	100
CCD841	H10	NUDT7_NUDT14	89	592	67	118	866	10.2771	68.3603	7.73672	13.6259	100
CCD841	H11	NUDT8_NUDT12	110	1648	106	345	2209	4.97963	74.6039	4.79855	15.6179	100
CCD841	H12	NUDT9_NUDT10	70	866	59	349	1344	5.20833	64.4345	4.38988	25.9673	100
CCD841	H14	NUDT10_NUDT11	150	960	96	264	1470	10.2041	65.3061	6.53061	17.9592	100
CCD841	H15	NUDT11_NUDT13	83	716	75	247	1121	7.4041	63.8715	6.69045	22.0339	100
CCD841	H16	NUDT12_NUDT15	89	815	65	187	1156	7.69896	70.5017	5.62284	16.1765	100
CCD841	H17	NUDT13_NUDT18	74	1041	92	309	1516	4.88127	68.6675	6.0686	20.3826	100
CCD841	H20	NUDT18_DCP2	84	748	73	187	1092	7.69231	68.4982	6.68498	17.1245	100
CCD841	H21	NUDT5_Neg	74	2238	97	372	2781	2.66091	80.4746	3.48795	13.3765	100
CCD841	H22	NUDT17_Neg	47	1305	46	235	1633	2.87814	79.9143	2.8169	14.3907	100
CCD841	H23	BG	59	1467	62	241	1829	3.22581	80.2078	3.38983	13.1766	100
CCD841	I01	NUDT1_NUDT9	67	1982	86	417	2552	2.62539	77.6646	3.36991	16.3401	100
CCD841	I02	NUDT1_NUDT21	85	881	63	237	1266	6.71406	69.5893	4.9763	18.7204	100
CCD841	I03	NUDT2_NUDT13	65	874	58	204	1201	5.41216	72.7727	4.82931	16.9858	100
CCD841	I04	NUDT3_NUDT7	60	941	78	235	1314	4.56621	71.6134	5.93607	17.8843	100
CCD841	I05	NUDT3_NUDT19	72	1269	86	232	1659	4.33996	76.4919	5.18385	13.9843	100
CCD841	I06	NUDT4_NUDT14	43	1227	53	291	1614	2.66419	76.0223	3.28377	18.0297	100
CCD841	I08	NUDT5_NUDT22	85	1359	68	238	1750	4.85714	77.6571	3.88571	13.6	100
CCD841	I09	NUDT6_NUDT17	80	1222	58	212	1572	5.08906	77.7354	3.68957	13.486	100
CCD841	I10	NUDT7_NUDT15	88	1020	46	163	1317	6.68185	77.4487	3.49279	12.3766	100
CCD841	I11	NUDT8_NUDT13	52	1140	51	195	1438	3.61613	79.2768	3.54659	13.5605	100
CCD841	I12	NUDT9_NUDT11	62	757	45	219	1083	5.72484	69.8984	4.15512	20.2216	100
CCD841	I14	NUDT10_NUDT12	55	825	126	361	1367	4.02341	60.3511	9.21726	26.4082	100
CCD841	I15	NUDT11_NUDT14	70	907	59	313	1349	5.18903	67.235	4.37361	23.2024	100
CCD841	I17	NUDT13_NUDT19	44	724	264	257	1289	3.4135	56.1676	20.481	19.9379	100
CCD841	I18	NUDT15_NUDT16	50	694	76	236	1056	4.73485	65.7197	7.19697	22.3485	100
CCD841	I20	NUDT18_NUDT21	72	945	60	224	1301	5.5342	72.6364	4.61184	17.2175	100
CCD841	I21	NUDT6_Neg	93	886	84	211	1274	7.29984	69.5447	6.59341	16.562	100
CCD841	I22	NUDT18_Neg	66	900	57	171	1194	5.52764	75.3769	4.77387	14.3216	100
CCD841	I23	BG	56	1287	94	263	1700	3.29412	75.7059	5.52941	15.4706	100
CCD841	J02	NUDT1_NUDT22	49	945	68	253	1315	3.72624	71.8631	5.1711	19.2395	100
CCD841	J03	NUDT2_NUDT14	59	986	51	217	1313	4.49353	75.0952	3.88423	16.527	100
CCD841	J04	NUDT3_NUDT8	67	1717	182	518	2484	2.69726	69.1224	7.32689	20.8535	100
CCD841	J05	NUDT3_DCP2	70	1325	81	240	1716	4.07925	77.2145	4.72028	13.986	100
CCD841	J06	NUDT4_NUDT15	110	1252	88	274	1724	6.38051	72.6218	5.10441	15.8933	100
CCD841	J07	NUDT5_NUDT10	81	1398	163	433	2075	3.90361	67.3735	7.85542	20.8675	100
CCD841	J08	Neg. Ctrl_Neg. Ctrl	74	1010	59	225	1368	5.40936	73.8304	4.31287	16.4474	100
CCD841	J09	NUDT6_NUDT18	137	1152	123	328	1740	7.87356	66.2069	7.06897	18.8506	100
CCD841	J11	NUDT8_NUDT14	31	1094	55	223	1403	2.20955	77.9758	3.92017	15.8945	100
CCD841	J12	NUDT9_NUDT12	60	2284	180	597	3121	1.92246	73.1817	5.76738	19.1285	100
CCD841	J14	NUDT10_NUDT13	65	961	83	400	1509	4.30749	63.6846	5.50033	26.5076	100
CCD841	J15	NUDT11_NUDT15	78	1011	69	203	1361	5.73108	74.2836	5.0698	14.9155	100
CCD841	J16	NUDT12_NUDT16	66	855	185	307	1413	4.67091	60.5096	13.0927	21.7268	100
CCD841	J17	NUDT13_DCP2	56	883	60	294	1293	4.33101	68.2908	4.64037	22.7378	100
CCD841	J18	NUDT15_NUDT17	72	810	77	246	1205	5.9751	67.2199	6.39004	20.4149	100
CCD841	J19	NUDT16_NUDT17	77	1267	82	237	1663	4.63019	76.1876	4.93085	14.2514	100
CCD841	J20	NUDT18_NUDT22	125	1256	77	225	1683	7.42721	74.6286	4.57516	13.369	100
CCD841	J21	NUDT7_Neg	40	1230	45	215	1530	2.61438	80.3922	2.94118	14.0523	100
CCD841	J22	NUDT19_Neg	60	1109	65	231	1465	4.09556	75.6997	4.43686	15.7679	100
CCD841	J23	BG	75	1074	84	289	1522	4.92773	70.565	5.51905	18.9882	100
CCD841	K01	NUDT1_NUDT10	106	1849	108	373	2436	4.3514	75.9031	4.4335	15.312	100
CCD841	K02	Neg. Ctrl_Neg. Ctrl	69	710	64	207	1050	6.57143	67.619	6.09524	19.7143	100
CCD841	K03	NUDT2_NUDT15	79	1180	92	304	1655	4.77341	71.2991	5.55891	18.3686	100
CCD841	K04	NUDT3_NUDT9	62	1418	87	328	1895	3.27177	74.8285	4.59103	17.3087	100
CCD841	K05	NUDT3_NUDT21	49	1188	49	300	1586	3.08953	74.9054	3.08953	18.9155	100
CCD841	K07	NUDT5_NUDT11	70	1337	89	329	1825	3.83562	73.2603	4.87671	18.0274	100
CCD841	K08	NUDT6_NUDT7	50	1002	129	298	1479	3.38066	67.7485	8.72211	20.1487	100
CCD841	K09	NUDT6_NUDT19	36	932	33	174	1175	3.06383	79.3191	2.80851	14.8085	100
CCD841	K10	NUDT7_NUDT16	60	991	67	160	1278	4.69484	77.543	5.24257	12.5196	100
CCD841	K11	NUDT8_NUDT15	39	1018	59	184	1300	3	78.3077	4.53846	14.1538	100
CCD841	K12	NUDT9_NUDT13	48	1159	72	288	1567	3.06318	73.963	4.59477	18.3791	100
CCD841	K14	NUDT10_NUDT14	73	799	98	166	1136	6.42606	70.3345	8.62676	14.6127	100
CCD841	K16	NUDT12_NUDT17	72	912	105	220	1309	5.50038	69.6715	8.02139	16.8067	100
CCD841	K17	NUDT13_NUDT21	69	1064	77	366	1576	4.37817	67.5127	4.88579	23.2234	100
CCD841	K18	NUDT15_NUDT18	60	1004	40	199	1303	4.60476	77.053	3.06984	15.2724	100
CCD841	K19	NUDT16_NUDT18	91	1294	66	322	1773	5.13254	72.9836	3.7225	18.1613	100
CCD841	K20	NUDT19_DCP2	63	1066	72	245	1446	4.35685	73.7206	4.97925	16.9433	100
CCD841	K21	NUDT8_Neg	52	1326	42	276	1696	3.06604	78.184	2.47642	16.2736	100
CCD841	K22	DCP2_Neg	74	826	57	206	1163	6.36285	71.0232	4.90112	17.7128	100
CCD841	K23	BG	69	2155	178	462	2864	2.40922	75.2444	6.21508	16.1313	100
CCD841	L01	NUDT1_NUDT11	117	2003	110	385	2615	4.47419	76.5966	4.2065	14.7228	100
CCD841	L02	NUDT2_NUDT3	50	897	48	238	1233	4.05515	72.7494	3.89294	19.3025	100
CCD841	L05	NUDT3_NUDT22	46	1290	44	273	1653	2.78282	78.0399	2.66183	16.5154	100
CCD841	L06	NUDT4_NUDT16	47	1304	31	193	1575	2.98413	82.7937	1.96825	12.254	100
CCD841	L07	NUDT5_NUDT12	101	1403	128	306	1938	5.21156	72.3942	6.60475	15.7895	100
CCD841	L08	NUDT6_NUDT8	49	1081	60	298	1488	3.29301	72.6478	4.03226	20.0269	100
CCD841	L09	NUDT6_DCP2	69	1022	41	184	1316	5.24316	77.6596	3.1155	13.9818	100
CCD841	L10	NUDT7_NUDT17	303	688	102	163	1256	24.1242	54.7771	8.12102	12.9777	100
CCD841	L12	NUDT9_NUDT14	72	1029	65	213	1379	5.22117	74.6193	4.71356	15.446	100
CCD841	L14	NUDT10_NUDT15	197	2627	165	555	3544	5.55869	74.1253	4.65576	15.6603	100
CCD841	L15	Neg. Ctrl_Neg. Ctrl	33	1083	68	209	1393	2.36899	77.7459	4.88155	15.0036	100
CCD841	L16	NUDT12_NUDT18	107	1428	79	363	1977	5.41224	72.2307	3.99595	18.3612	100
CCD841	L17	NUDT13_NUDT22	69	990	66	321	1446	4.77178	68.4647	4.56432	22.1992	100
CCD841	L18	NUDT15_NUDT19	66	901	50	210	1227	5.37897	73.4311	4.07498	17.1149	100
CCD841	L19	NUDT16_NUDT19	52	1079	100	314	1545	3.3657	69.8382	6.47249	20.3236	100
CCD841	L20	NUDT19_NUDT21	55	1028	71	223	1377	3.99419	74.655	5.15614	16.1946	100
CCD841	L21	NUDT9_Neg	259	1039	73	236	1607	16.117	64.6546	4.54263	14.6857	100
CCD841	L22	NUDT21_Neg	73	1077	89	252	1491	4.89604	72.2334	5.96915	16.9014	100
CCD841	L23	BG	47	1070	46	247	1410	3.33333	75.8865	3.26241	17.5177	100
CCD841	M01	NUDT1_NUDT12	113	1942	120	381	2556	4.42097	75.9781	4.69484	14.9061	100
CCD841	M02	NUDT2_NUDT4	48	972	64	241	1325	3.62264	73.3585	4.83019	18.1887	100
CCD841	M03	NUDT2_NUDT16	52	1476	68	334	1930	2.6943	76.4767	3.52332	17.3057	100
CCD841	M04	NUDT3_NUDT10	51	1188	63	293	1595	3.19749	74.4828	3.94984	18.3699	100
CCD841	M05	NUDT4_NUDT5	147	1107	55	250	1559	9.42912	71.0071	3.5279	16.0359	100
CCD841	M06	NUDT4_NUDT17	104	1757	152	337	2350	4.42553	74.766	6.46809	14.3404	100
CCD841	M07	NUDT5_NUDT13	96	1521	156	293	2066	4.64666	73.6205	7.55082	14.182	100
CCD841	M08	NUDT6_NUDT9	72	802	107	174	1155	6.23377	69.4372	9.26407	15.0649	100
CCD841	M09	NUDT6_NUDT21	148	807	101	189	1245	11.8876	64.8193	8.11245	15.1807	100
CCD841	M10	NUDT7_NUDT18	114	786	46	150	1096	10.4015	71.7153	4.19708	13.6861	100
CCD841	M11	NUDT8_NUDT16	45	1046	85	230	1406	3.20057	74.3954	6.04552	16.3585	100
CCD841	M12	NUDT9_NUDT15	74	1069	49	199	1391	5.31991	76.8512	3.52265	14.3063	100
CCD841	M15	NUDT11_NUDT16	21	929	31	230	1211	1.7341	76.7135	2.55987	18.9926	100
CCD841	M16	NUDT12_NUDT19	86	948	144	227	1405	6.121	67.4733	10.2491	16.1566	100
CCD841	M17	NUDT14_NUDT15	55	908	86	301	1350	4.07407	67.2593	6.37037	22.2963	100
CCD841	M18	NUDT15_DCP2	215	1642	212	593	2662	8.07663	61.6829	7.96394	22.2765	100
CCD841	M19	NUDT16_DCP2	89	1721	95	465	2370	3.75527	72.616	4.00844	19.6203	100
CCD841	M20	NUDT19_NUDT22	104	1166	87	238	1595	6.52038	73.1034	5.45455	14.9216	100
CCD841	M22	NUDT22_Neg	108	1437	61	328	1934	5.58428	74.302	3.15408	16.9597	100
CCD841	M23	BG	59	889	43	173	1164	5.06873	76.3746	3.69416	14.8625	100
CCD841	N01	NUDT1_NUDT13	223	1783	133	410	2549	8.74853	69.949	5.21773	16.0847	100
CCD841	N02	NUDT2_NUDT5	99	685	54	198	1036	9.55598	66.1197	5.21236	19.112	100
CCD841	N03	NUDT2_NUDT17	84	958	59	200	1301	6.45657	73.6357	4.53497	15.3728	100
CCD841	N04	NUDT3_NUDT11	71	1640	78	286	2075	3.42169	79.0361	3.75904	13.7831	100
CCD841	N05	NUDT4_NUDT6	44	1154	39	276	1513	2.90813	76.2723	2.57766	18.2419	100
CCD841	N06	NUDT4_NUDT18	118	1092	66	235	1511	7.8094	72.27	4.36797	15.5526	100
CCD841	N07	NUDT5_NUDT14	115	1731	161	384	2391	4.8097	72.3965	6.73358	16.0602	100
CCD841	N09	NUDT6_NUDT22	55	1042	75	199	1371	4.01167	76.0029	5.47046	14.515	100
CCD841	N10	NUDT7_NUDT19	75	1003	60	212	1350	5.55556	74.2963	4.44444	15.7037	100
CCD841	N11	NUDT8_NUDT17	76	1009	38	212	1335	5.69288	75.5805	2.84644	15.8801	100
CCD841	N14	NUDT10_NUDT16	77	1229	82	220	1608	4.78856	76.4303	5.0995	13.6816	100
CCD841	N15	NUDT11_NUDT17	116	782	95	153	1146	10.1222	68.2373	8.2897	13.3508	100
CCD841	N16	NUDT12_DCP2	107	1153	166	241	1667	6.41872	69.1662	9.95801	14.4571	100
CCD841	N18	NUDT15_NUDT21	56	2054	205	639	2954	1.89573	69.5328	6.93974	21.6317	100
CCD841	N19	NUDT16_NUDT21	53	1111	55	208	1427	3.71409	77.8556	3.85424	14.576	100
CCD841	N20	DCP2_NUDT21	105	941	84	190	1320	7.95455	71.2879	6.36364	14.3939	100
CCD841	N21	NUDT10_Neg	137	1002	98	215	1452	9.43526	69.0083	6.74931	14.8072	100
CCD841	N22	PLK1	71	836	64	211	1182	6.00677	70.7276	5.41455	17.8511	100
CCD841	N23	BG	119	395	121	247	882	13.4921	44.7846	13.7188	28.0045	100
CCD841	O01	NUDT1_NUDT14	116	2000	116	451	2683	4.32352	74.5434	4.32352	16.8095	100
CCD841	O02	NUDT2_NUDT6	70	1529	56	313	1968	3.55691	77.6931	2.84553	15.9045	100
CCD841	O03	NUDT2_NUDT18	52	1116	54	220	1442	3.6061	77.3925	3.7448	15.2566	100
CCD841	O04	NUDT3_NUDT12	70	1307	46	366	1789	3.9128	73.0576	2.57127	20.4584	100
CCD841	O05	NUDT4_NUDT7	64	1057	94	398	1613	3.96776	65.5301	5.82765	24.6745	100
CCD841	O06	NUDT4_NUDT19	63	1192	31	196	1482	4.25101	80.4318	2.09177	13.2254	100
CCD841	O07	NUDT5_NUDT15	90	1207	122	281	1700	5.29412	71	7.17647	16.5294	100
CCD841	O08	NUDT6_NUDT10	70	1477	71	255	1873	3.73732	78.8574	3.79071	13.6145	100
CCD841	O09	NUDT7_NUDT8	102	656	55	110	923	11.0509	71.0726	5.95883	11.9177	100
CCD841	O10	NUDT7_DCP2	33	996	17	202	1248	2.64423	79.8077	1.36218	16.1859	100
CCD841	O11	NUDT8_NUDT18	39	1332	29	229	1629	2.39411	81.768	1.78023	14.0577	100
CCD841	O12	NUDT9_NUDT16	48	1324	76	267	1715	2.79883	77.2012	4.43149	15.5685	100
CCD841	O14	NUDT10_NUDT17	101	1297	62	269	1729	5.84153	75.0145	3.58589	15.5581	100
CCD841	O15	NUDT11_NUDT18	106	1178	55	187	1526	6.94626	77.1953	3.60419	12.2543	100
CCD841	O16	NUDT12_NUDT21	70	830	155	234	1289	5.43057	64.391	12.0248	18.1536	100
CCD841	O17	NUDT14_NUDT16	45	963	60	295	1363	3.30154	70.653	4.40205	21.6434	100
CCD841	O18	NUDT15_NUDT22	50	1905	193	542	2690	1.85874	70.8178	7.17472	20.1487	100
CCD841	O19	NUDT16_NUDT22	50	1387	40	212	1689	2.96033	82.1196	2.36827	12.5518	100
CCD841	O20	DCP2_NUDT22	84	1194	61	188	1527	5.50098	78.1925	3.99476	12.3117	100
CCD841	O21	NUDT11_Neg	57	1356	62	265	1740	3.27586	77.931	3.56322	15.2299	100
CCD841	O22	DS_DS	58	781	188	324	1351	4.29312	57.809	13.9156	23.9822	100
CCD841	O23	BG	56	81	14	62	213	26.2911	38.0282	6.57277	29.108	100
CCD841	P01	No siRNA	110	1534	141	358	2143	5.13299	71.5819	6.57956	16.7056	100
CCD841	P02	No siRNA	110	1956	139	459	2664	4.12913	73.4234	5.21772	17.2297	100
CCD841	P03	No siRNA	68	962	58	190	1278	5.32081	75.2739	4.53834	14.867	100
CCD841	P04	No siRNA	44	2007	79	443	2573	1.71007	78.0023	3.07035	17.2173	100
CCD841	P05	No siRNA	77	1852	87	443	2459	3.13135	75.3152	3.53802	18.0155	100
CCD841	P06	No siRNA	65	1362	86	250	1763	3.6869	77.2547	4.87805	14.1804	100
CCD841	P07	No siRNA	229	1825	121	374	2549	8.98392	71.5967	4.74696	14.6724	100
CCD841	P08	No siRNA	106	1987	110	390	2593	4.08793	76.6294	4.24219	15.0405	100
CCD841	P09	No siRNA	70	2048	70	450	2638	2.65353	77.6346	2.65353	17.0584	100
CCD841	P10	No siRNA	141	1920	110	387	2558	5.51212	75.0586	4.30023	15.129	100
CCD841	P11	No siRNA	52	1988	71	382	2493	2.08584	79.7433	2.84797	15.3229	100
CCD841	P12	No siRNA	58	2170	110	368	2706	2.14339	80.1922	4.06504	13.5994	100
CCD841	P13	No siRNA	112	1835	132	387	2466	4.54177	74.412	5.3528	15.6934	100
CCD841	P14	No siRNA	57	1966	87	372	2482	2.29654	79.2103	3.50524	14.9879	100
CCD841	P15	No siRNA	53	1891	75	421	2440	2.17213	77.5	3.07377	17.2541	100
CCD841	P16	No siRNA	84	1425	95	318	1922	4.37045	74.1415	4.94277	16.5453	100
CCD841	P17	No siRNA	124	2023	105	377	2629	4.71662	76.9494	3.99391	14.3401	100
CCD841	P18	No siRNA	129	1909	113	391	2542	5.07474	75.0983	4.44532	15.3816	100
CCD841	P19	No siRNA	217	1758	128	352	2455	8.8391	71.609	5.21385	14.3381	100
CCD841	P20	No siRNA	65	1993	88	432	2578	2.52133	77.308	3.4135	16.7572	100
CCD841	P21	No siRNA	76	2072	91	423	2662	2.855	77.8362	3.41848	15.8903	100
CCD841	P22	No siRNA	114	1777	195	378	2464	4.62662	72.1185	7.91396	15.3409	100

## Sheet: Cell Cycle distributions A549
Cell Cycle distributions A549			Number of cells					Percentage
Cell line	Well	Treatment	< 2N	2N	S	4N	Total	< 2N	2N	S	4N	Total
A549	A01	BG	1892	5283	1579	1304	10058	18.8109	52.5254	15.6989	12.9648	100
A549	A02	No siRNA	2454	5915	1407	1261	11037	22.2343	53.5925	12.748	11.4252	100
A549	A03	No siRNA	2502	6218	1547	1441	11708	21.37	53.109	13.2132	12.3078	100
A549	A04	No siRNA	2262	5944	1573	1387	11166	20.2579	53.233	14.0874	12.4216	100
A549	A05	No siRNA	1870	5522	1508	1352	10252	18.2403	53.8627	14.7093	13.1877	100
A549	A06	No siRNA	2371	5930	1376	1302	10979	21.5958	54.0122	12.533	11.859	100
A549	A07	No siRNA	2547	6112	1556	1272	11487	22.1729	53.208	13.5457	11.0734	100
A549	A08	No siRNA	2544	6386	1478	1293	11701	21.7417	54.5765	12.6314	11.0503	100
A549	A09	No siRNA	2347	6155	1321	1230	11053	21.2341	55.6862	11.9515	11.1282	100
A549	A10	No siRNA	2542	5759	1320	1262	10883	23.3575	52.9174	12.129	11.5961	100
A549	A11	No siRNA	2428	6500	1744	1204	11876	20.4446	54.7322	14.6851	10.1381	100
A549	A12	No siRNA	2265	5909	1536	1300	11010	20.5722	53.6694	13.951	11.8074	100
A549	A13	No siRNA	2506	6154	1508	1350	11518	21.7572	53.4294	13.0926	11.7208	100
A549	A14	No siRNA	2297	5501	1378	1166	10342	22.2104	53.1909	13.3243	11.2744	100
A549	A15	No siRNA	2229	5458	1442	1216	10345	21.5466	52.7598	13.9391	11.7545	100
A549	A16	No siRNA	2274	5498	1267	1330	10369	21.9308	53.0234	12.2191	12.8267	100
A549	A17	No siRNA	2729	6690	1572	1278	12269	22.2431	54.5277	12.8128	10.4165	100
A549	A18	No siRNA	2189	5061	1233	1055	9538	22.9503	53.0614	12.9272	11.061	100
A549	A19	No siRNA	2394	6139	1591	1365	11489	20.8373	53.4337	13.848	11.8809	100
A549	A20	No siRNA	2124	6109	1417	1330	10980	19.3443	55.6375	12.9053	12.1129	100
A549	A21	No siRNA	2155	5601	1302	1190	10248	21.0285	54.6546	12.7049	11.612	100
A549	A22	No siRNA	2340	5981	1508	1404	11233	20.8315	53.2449	13.4247	12.4989	100
A549	A23	No siRNA	2001	5577	1662	1232	10472	19.1081	53.2563	15.8709	11.7647	100
A549	B01	BG	2427	6330	1466	1327	11550	21.013	54.8052	12.6926	11.4892	100
A549	B02	NUDT1_NUDT2	393	968	126	206	1693	23.2132	57.1766	7.44241	12.1677	100
A549	B03	NUDT1_NUDT15	297	1050	75	104	1526	19.4626	68.8073	4.91481	6.8152	100
A549	B04	NUDT2_NUDT7	1111	1545	374	346	3376	32.9088	45.7642	11.0782	10.2488	100
A549	B05	NUDT2_NUDT19	405	434	105	146	1090	37.156	39.8165	9.63303	13.3945	100
A549	B06	NUDT3_NUDT13	515	800	121	220	1656	31.099	48.3092	7.30676	13.285	100
A549	B07	NUDT4_NUDT8	1210	2746	500	591	5047	23.9746	54.4086	9.90688	11.7099	100
A549	B08	NUDT4_DCP2	937	3294	991	953	6175	15.1741	53.3441	16.0486	15.4332	100
A549	B10	NUDT6_NUDT11	281	219	180	242	922	30.4772	23.7527	19.5228	26.2473	100
A549	B11	NUDT7_NUDT9	152	1003	147	498	1800	8.44444	55.7222	8.16667	27.6667	100
A549	B12	NUDT7_NUDT21	657	1129	170	386	2342	28.0529	48.2067	7.25875	16.4816	100
A549	B13	NUDT8_NUDT19	757	677	129	113	1676	45.1671	40.3938	7.6969	6.74224	100
A549	B14	NUDT9_NUDT17	208	1540	249	383	2380	8.7395	64.7059	10.4622	16.0924	100
A549	B16	NUDT10_NUDT18	358	777	221	233	1589	22.5299	48.8987	13.9081	14.6633	100
A549	B17	NUDT11_NUDT19	1059	213	117	89	1478	71.6509	14.4114	7.9161	6.02165	100
A549	B18	NUDT12_NUDT22	905	1055	404	457	2821	32.0808	37.3981	14.3212	16.1999	100
A549	B19	NUDT14_NUDT17	487	2321	493	540	3841	12.679	60.427	12.8352	14.0588	100
A549	B21	NUDT17_NUDT18	435	2299	261	342	3337	13.0357	68.8942	7.8214	10.2487	100
A549	B22	NUDT21_NUDT22	908	826	323	412	2469	36.776	33.4548	13.0822	16.6869	100
A549	B23	NUDT12_Neg	1118	1990	791	882	4781	23.3842	41.6231	16.5447	18.448	100
A549	C01	BG	2372	6076	1467	1352	11267	21.0526	53.9274	13.0203	11.9996	100
A549	C02	NUDT1_NUDT3	487	702	160	258	1607	30.3049	43.6839	9.95644	16.0548	100
A549	C04	NUDT2_NUDT8	2019	1574	455	369	4417	45.7098	35.635	10.3011	8.35409	100
A549	C05	NUDT2_DCP2	1560	1425	421	469	3875	40.2581	36.7742	10.8645	12.1032	100
A549	C06	NUDT3_NUDT14	574	2235	652	729	4190	13.6993	53.3413	15.5609	17.3986	100
A549	C07	NUDT4_NUDT9	376	1329	328	612	2645	14.2155	50.2457	12.4008	23.138	100
A549	C08	NUDT4_NUDT21	811	1174	350	617	2952	27.4729	39.7696	11.8564	20.9011	100
A549	C09	NUDT5_NUDT16	945	1597	255	497	3294	28.6885	48.4821	7.74135	15.088	100
A549	C10	NUDT6_NUDT12	378	565	120	318	1381	27.3715	40.9124	8.68936	23.0268	100
A549	C12	NUDT7_NUDT22	479	1594	384	478	2935	16.3203	54.3101	13.0835	16.2862	100
A549	C13	NUDT8_DCP2	2188	3093	648	597	6526	33.5274	47.395	9.92951	9.14802	100
A549	C14	NUDT9_NUDT18	124	395	160	719	1398	8.86981	28.2546	11.4449	51.4306	100
A549	C16	NUDT10_NUDT19	600	521	73	125	1319	45.489	39.4996	5.5345	9.47688	100
A549	C17	NUDT11_DCP2	346	274	166	324	1110	31.1712	24.6847	14.955	29.1892	100
A549	C18	NUDT13_NUDT14	481	1614	393	376	2864	16.7947	56.3547	13.7221	13.1285	100
A549	C19	NUDT14_NUDT18	1026	2931	805	709	5471	18.7534	53.5734	14.7139	12.9592	100
A549	C21	NUDT17_NUDT19	560	1473	175	249	2457	22.792	59.9512	7.12251	10.1343	100
A549	C22	NUDT1_Neg	265	1100	57	80	1502	17.6431	73.2357	3.79494	5.32623	100
A549	C23	NUDT13_Neg	348	2085	330	295	3058	11.38	68.1818	10.7914	9.64683	100
A549	D01	BG	2327	7158	1975	1500	12960	17.9552	55.2315	15.2392	11.5741	100
A549	D02	NUDT1_NUDT4	251	1261	117	170	1799	13.9522	70.0945	6.50361	9.44969	100
A549	D03	NUDT1_NUDT16	253	769	73	167	1262	20.0475	60.935	5.78447	13.233	100
A549	D04	NUDT2_NUDT9	661	1082	285	361	2389	27.6685	45.2909	11.9297	15.1109	100
A549	D05	NUDT2_NUDT21	773	862	276	309	2220	34.8198	38.8288	12.4324	13.9189	100
A549	D06	NUDT3_NUDT15	361	914	181	426	1882	19.1817	48.5654	9.61743	22.6355	100
A549	D08	NUDT4_NUDT22	452	1342	575	577	2946	15.3428	45.5533	19.518	19.5859	100
A549	D09	NUDT5_NUDT17	707	2736	310	508	4261	16.5923	64.2103	7.27529	11.9221	100
A549	D10	NUDT6_NUDT13	120	974	68	129	1291	9.29512	75.4454	5.26723	9.99225	100
A549	D11	NUDT7_NUDT10	327	1326	272	221	2146	15.2377	61.7894	12.6747	10.2982	100
A549	D12	NUDT8_NUDT9	270	632	232	635	1769	15.2629	35.7264	13.1148	35.896	100
A549	D13	NUDT8_NUDT21	608	910	194	309	2021	30.0841	45.0272	9.59921	15.2895	100
A549	D14	NUDT9_NUDT19	304	739	147	364	1554	19.5624	47.5547	9.45946	23.4234	100
A549	D16	NUDT10_DCP2	310	704	223	192	1429	21.6935	49.2652	15.6053	13.436	100
A549	D17	NUDT11_NUDT21	284	460	151	254	1149	24.7171	40.0348	13.1419	22.1062	100
A549	D18	NUDT13_NUDT15	284	1047	146	193	1670	17.006	62.6946	8.74251	11.5569	100
A549	D19	NUDT14_NUDT19	1092	2503	584	584	4763	22.9267	52.5509	12.2612	12.2612	100
A549	D21	NUDT17_DCP2	342	2845	323	534	4044	8.45697	70.3511	7.98714	13.2047	100
A549	D22	NUDT2_Neg	1555	1417	283	438	3693	42.1067	38.3699	7.66315	11.8603	100
A549	D23	NUDT14_Neg	1047	2635	566	558	4806	21.7853	54.8273	11.7769	11.6105	100
A549	E01	BG	2236	6739	1725	1533	12233	18.2784	55.0887	14.1012	12.5317	100
A549	E02	NUDT1_NUDT5	345	1447	61	158	2011	17.1556	71.9543	3.03332	7.85679	100
A549	E03	NUDT1_NUDT17	211	1438	53	107	1809	11.6639	79.4914	2.9298	5.91487	100
A549	E05	NUDT2_NUDT22	490	681	351	301	1823	26.8788	37.356	19.254	16.5112	100
A549	E07	NUDT4_NUDT10	239	891	215	271	1616	14.7896	55.1361	13.3045	16.7698	100
A549	E08	NUDT5_NUDT6	1645	2083	307	300	4335	37.9469	48.0507	7.08189	6.92042	100
A549	E09	NUDT5_NUDT18	2330	2550	1109	1124	7113	32.7569	35.8499	15.5912	15.8021	100
A549	E10	NUDT6_NUDT14	629	1630	413	467	3139	20.0382	51.9274	13.1571	14.8773	100
A549	E11	NUDT7_NUDT11	336	422	208	401	1367	24.5794	30.8705	15.2158	29.3343	100
A549	E13	NUDT8_NUDT22	698	839	429	236	2202	31.6985	38.1017	19.4823	10.7175	100
A549	E14	NUDT9_DCP2	248	953	178	606	1985	12.4937	48.0101	8.96725	30.529	100
A549	E16	NUDT10_NUDT21	625	693	254	251	1823	34.2841	38.0143	13.9331	13.7685	100
A549	E17	NUDT11_NUDT22	622	209	253	317	1401	44.3969	14.9179	18.0585	22.6267	100
A549	E19	NUDT14_DCP2	1025	2939	680	736	5380	19.052	54.6283	12.6394	13.6803	100
A549	E21	NUDT17_NUDT21	604	1498	281	436	2819	21.426	53.1394	9.96807	15.4665	100
A549	E22	NUDT3_Neg	572	1108	315	411	2406	23.7739	46.0515	13.0923	17.0823	100
A549	E23	NUDT15_Neg	1081	2137	459	439	4116	26.2634	51.9193	11.1516	10.6657	100
A549	F01	BG	2246	6177	1360	1396	11179	20.0912	55.2554	12.1657	12.4877	100
A549	F02	NUDT1_NUDT6	98	509	34	37	678	14.4543	75.0737	5.01475	5.45723	100
A549	F03	NUDT1_NUDT18	284	1497	142	332	2255	12.5942	66.3858	6.29712	14.7228	100
A549	F04	NUDT2_NUDT10	272	484	122	169	1047	25.979	46.2273	11.6523	16.1414	100
A549	F05	NUDT3_NUDT4	549	1304	282	524	2659	20.6469	49.041	10.6055	19.7067	100
A549	F06	NUDT3_NUDT16	619	1189	252	555	2615	23.6711	45.4685	9.63671	21.2237	100
A549	F07	NUDT4_NUDT11	460	500	213	382	1555	29.582	32.1543	13.6977	24.5659	100
A549	F08	NUDT5_NUDT7	1091	3167	541	624	5423	20.118	58.3994	9.97603	11.5065	100
A549	F09	NUDT5_NUDT19	774	938	189	204	2105	36.7696	44.5606	8.97862	9.69121	100
A549	F10	NUDT6_NUDT15	305	1035	140	164	1644	18.5523	62.9562	8.51582	9.97567	100
A549	F11	NUDT7_NUDT12	472	1340	240	373	2425	19.4639	55.2577	9.89691	15.3814	100
A549	F12	413	625	184	176	16	1001	62.4376	18.3816	17.5824	1.5984	100
A549	F13	Neg. Ctrl_Neg. Ctrl	2181	4297	1068	1046	8592	25.3841	50.0116	12.4302	12.1741	100
A549	F14	NUDT9_NUDT21	294	739	176	497	1706	17.2333	43.3177	10.3165	29.1325	100
A549	F16	NUDT10_NUDT22	141	289	100	95	625	22.56	46.24	16	15.2	100
A549	F17	NUDT12_NUDT13	279	937	248	208	1672	16.6866	56.0407	14.8325	12.4402	100
A549	F18	NUDT13_NUDT16	191	1384	156	134	1865	10.2413	74.2091	8.36461	7.18499	100
A549	F19	NUDT14_NUDT21	1698	1970	734	611	5013	33.8719	39.2978	14.6419	12.1883	100
A549	F20	Neg. Ctrl_Neg. Ctrl	1576	3881	977	854	7288	21.6246	53.2519	13.4056	11.7179	100
A549	F21	NUDT17_NUDT22	442	1332	465	481	2720	16.25	48.9706	17.0956	17.6838	100
A549	F22	NUDT4_Neg	1517	3154	1124	868	6663	22.7675	47.336	16.8693	13.0272	100
A549	G01	BG	2397	6406	1469	1360	11632	20.6069	55.0722	12.629	11.6919	100
A549	G02	NUDT1_NUDT7	127	1193	119	211	1650	7.69697	72.303	7.21212	12.7879	100
A549	G03	NUDT1_NUDT19	406	747	68	107	1328	30.5723	56.25	5.12048	8.05723	100
A549	G04	NUDT2_NUDT11	667	293	253	211	1424	46.8399	20.5758	17.7669	14.8174	100
A549	G05	NUDT3_NUDT5	589	1187	249	419	2444	24.0998	48.5679	10.1882	17.144	100
A549	G06	NUDT3_NUDT17	366	977	279	544	2166	16.8975	45.1062	12.8809	25.1154	100
A549	G07	NUDT4_NUDT12	1070	2928	857	1078	5933	18.0347	49.3511	14.4446	18.1696	100
A549	G08	NUDT5_NUDT8	3418	2575	721	506	7220	47.3407	35.6648	9.98615	7.00831	100
A549	G09	NUDT5_DCP2	3792	3244	952	896	8884	42.6835	36.5151	10.7159	10.0855	100
A549	G11	NUDT7_NUDT13	146	1230	76	104	1556	9.38303	79.0488	4.88432	6.6838	100
A549	G12	NUDT8_NUDT11	499	362	268	329	1458	34.225	24.8285	18.3813	22.5652	100
A549	G14	NUDT9_NUDT22	462	1701	437	574	3174	14.5558	53.5917	13.7681	18.0844	100
A549	G16	NUDT11_NUDT12	362	206	187	312	1067	33.9269	19.3065	17.5258	29.2409	100
A549	G17	NUDT12_NUDT14	1091	2311	626	595	4623	23.5994	49.9892	13.541	12.8704	100
A549	G18	NUDT13_NUDT17	126	1430	66	142	1764	7.14286	81.0658	3.7415	8.04989	100
A549	G19	NUDT14_NUDT22	972	1897	663	618	4150	23.4217	45.7108	15.9759	14.8916	100
A549	G21	NUDT18_NUDT19	405	432	64	60	961	42.1436	44.9532	6.65973	6.2435	100
A549	G22	Neg. Ctrl_Neg. Ctrl	1577	3936	1073	981	7567	20.8405	52.0153	14.18	12.9642	100
A549	G23	NUDT16_Neg	1222	1958	504	410	4094	29.8486	47.8261	12.3107	10.0147	100
A549	H01	BG	2064	5765	1617	1285	10731	19.234	53.7229	15.0685	11.9747	100
A549	H02	NUDT1_NUDT8	297	856	71	130	1354	21.935	63.2201	5.24372	9.60118	100
A549	H03	NUDT1_DCP2	313	1678	130	233	2354	13.2965	71.2829	5.52251	9.89805	100
A549	H04	NUDT2_NUDT12	1226	883	344	370	2823	43.429	31.2788	12.1856	13.1066	100
A549	H05	NUDT3_NUDT6	584	1034	162	332	2112	27.6515	48.9583	7.67045	15.7197	100
A549	H06	NUDT3_NUDT18	662	874	234	309	2079	31.8422	42.0394	11.2554	14.8629	100
A549	H07	NUDT4_NUDT13	264	2029	324	380	2997	8.80881	67.701	10.8108	12.6793	100
A549	H08	NUDT5_NUDT9	391	1238	314	548	2491	15.6965	49.6989	12.6054	21.9992	100
A549	H09	NUDT5_NUDT21	1187	1706	404	547	3844	30.8793	44.3809	10.5099	14.23	100
A549	H10	NUDT6_NUDT16	171	769	55	92	1087	15.7314	70.7452	5.0598	8.46366	100
A549	H11	NUDT7_NUDT14	947	2915	719	556	5137	18.4349	56.7452	13.9965	10.8234	100
A549	H12	NUDT8_NUDT12	813	604	381	457	2255	36.0532	26.7849	16.8958	20.2661	100
A549	H13	NUDT9_NUDT10	315	891	211	362	1779	17.7066	50.0843	11.8606	20.3485	100
A549	H15	NUDT10_NUDT11	287	279	176	182	924	31.0606	30.1948	19.0476	19.697	100
A549	H16	NUDT11_NUDT13	138	408	168	184	898	15.3675	45.4343	18.7082	20.49	100
A549	H17	NUDT12_NUDT15	986	1611	347	491	3435	28.7045	46.8996	10.1019	14.294	100
A549	H18	NUDT13_NUDT18	275	1366	238	280	2159	12.7374	63.27	11.0236	12.969	100
A549	H21	NUDT18_DCP2	2334	4238	1713	1490	9775	23.8772	43.3555	17.5243	15.243	100
A549	H22	NUDT5_Neg	2587	3378	819	958	7742	33.4151	43.6321	10.5787	12.3741	100
A549	H23	NUDT17_Neg	542	2798	326	441	4107	13.197	68.1276	7.93767	10.7378	100
A549	I01	BG	2412	6722	1685	1501	12320	19.5779	54.5617	13.6769	12.1834	100
A549	I02	NUDT1_NUDT9	120	873	51	119	1163	10.3181	75.0645	4.38521	10.2322	100
A549	I03	NUDT1_NUDT21	258	741	99	172	1270	20.315	58.3465	7.79528	13.5433	100
A549	I04	NUDT2_NUDT13	367	709	104	174	1354	27.1049	52.3634	7.68095	12.8508	100
A549	I05	NUDT3_NUDT7	396	1220	156	378	2150	18.4186	56.7442	7.25581	17.5814	100
A549	I06	NUDT3_NUDT19	262	1018	122	370	1772	14.7856	57.4492	6.88488	20.8804	100
A549	I07	NUDT4_NUDT14	841	2713	637	610	4801	17.5172	56.5091	13.2681	12.7057	100
A549	I09	NUDT5_NUDT22	674	1431	504	433	3042	22.1565	47.0414	16.568	14.2341	100
A549	I10	NUDT6_NUDT17	135	1471	53	136	1795	7.52089	81.9499	2.95265	7.5766	100
A549	I11	NUDT7_NUDT15	290	2038	149	257	2734	10.6072	74.5428	5.44989	9.40015	100
A549	I12	NUDT8_NUDT13	247	945	89	131	1412	17.4929	66.9263	6.30312	9.27762	100
A549	I13	NUDT9_NUDT11	250	400	260	386	1296	19.2901	30.8642	20.0617	29.784	100
A549	I15	NUDT10_NUDT12	301	642	173	233	1349	22.3128	47.5908	12.8243	17.2721	100
A549	I16	NUDT11_NUDT14	794	807	353	596	2550	31.1373	31.6471	13.8431	23.3725	100
A549	I18	NUDT13_NUDT19	210	662	80	136	1088	19.3015	60.8456	7.35294	12.5	100
A549	I19	NUDT15_NUDT16	436	1453	80	140	2109	20.6733	68.8952	3.79327	6.63822	100
A549	I21	NUDT18_NUDT21	559	900	190	328	1977	28.2752	45.5235	9.61052	16.5908	100
A549	I22	NUDT6_Neg	694	1697	321	260	2972	23.3513	57.0996	10.8008	8.74832	100
A549	I23	NUDT18_Neg	1380	2882	1325	1303	6890	20.029	41.8287	19.2308	18.9115	100
A549	J01	BG	2080	6051	1819	1476	11426	18.2041	52.9582	15.9198	12.9179	100
A549	J03	NUDT1_NUDT22	272	567	140	144	1123	24.2208	50.4898	12.4666	12.8228	100
A549	J04	NUDT2_NUDT14	904	1131	430	396	2861	31.5973	39.5316	15.0297	13.8413	100
A549	J05	NUDT3_NUDT8	754	837	153	327	2071	36.4075	40.4153	7.38774	15.7895	100
A549	J06	NUDT3_DCP2	556	1064	180	410	2210	25.1584	48.1448	8.1448	18.552	100
A549	J07	NUDT4_NUDT15	412	1900	294	370	2976	13.8441	63.8441	9.87903	12.4328	100
A549	J08	NUDT5_NUDT10	275	969	202	210	1656	16.6063	58.5145	12.1981	12.6812	100
A549	J09	Neg. Ctrl_Neg. Ctrl	1619	3415	861	862	6757	23.9603	50.5402	12.7423	12.7571	100
A549	J10	NUDT6_NUDT18	470	1255	131	271	2127	22.0969	59.0033	6.15891	12.7409	100
A549	J12	NUDT8_NUDT14	946	2280	568	606	4400	21.5	51.8182	12.9091	13.7727	100
A549	J13	NUDT9_NUDT12	241	490	200	545	1476	16.3279	33.1978	13.5501	36.9241	100
A549	J15	NUDT10_NUDT13	252	760	161	122	1295	19.4595	58.6873	12.4324	9.42085	100
A549	J16	NUDT11_NUDT15	510	371	206	345	1432	35.6145	25.9078	14.3855	24.0922	100
A549	J17	NUDT12_NUDT16	657	857	388	668	2570	25.5642	33.3463	15.0973	25.9922	100
A549	J18	NUDT13_DCP2	515	2160	486	439	3600	14.3056	60	13.5	12.1944	100
A549	J19	NUDT15_NUDT17	223	1634	122	256	2235	9.97763	73.1096	5.45861	11.4541	100
A549	J20	NUDT16_NUDT17	514	2292	180	215	3201	16.0575	71.6026	5.62324	6.71665	100
A549	J21	NUDT18_NUDT22	379	976	439	408	2202	17.2116	44.3233	19.9364	18.5286	100
A549	J22	NUDT7_Neg	640	2839	508	447	4434	14.4339	64.028	11.4569	10.0812	100
A549	J23	NUDT19_Neg	695	769	101	119	1684	41.2708	45.6651	5.99762	7.06651	100
A549	K01	BG	2120	6394	1639	1514	11667	18.1709	54.8041	14.0482	12.9768	100
A549	K02	NUDT1_NUDT10	226	583	64	66	939	24.0682	62.0873	6.81576	7.02875	100
A549	K03	Neg. Ctrl_Neg. Ctrl	1887	4070	1133	990	8080	23.354	50.3713	14.0223	12.2525	100
A549	K04	NUDT2_NUDT15	679	1095	193	289	2256	30.0975	48.5372	8.55496	12.8103	100
A549	K05	NUDT3_NUDT9	328	519	119	342	1308	25.0765	39.6789	9.09786	26.1468	100
A549	K06	NUDT3_NUDT21	584	811	154	357	1906	30.6401	42.5498	8.07975	18.7303	100
A549	K08	NUDT5_NUDT11	429	253	187	213	1082	39.6488	23.3826	17.2828	19.6858	100
A549	K09	NUDT6_NUDT7	216	1103	67	114	1500	14.4	73.5333	4.46667	7.6	100
A549	K10	NUDT6_NUDT19	290	543	60	67	960	30.2083	56.5625	6.25	6.97917	100
A549	K11	NUDT7_NUDT16	554	1922	214	274	2964	18.691	64.8448	7.21997	9.24426	100
A549	K12	NUDT8_NUDT15	887	1863	125	204	3079	28.8081	60.5067	4.05976	6.62553	100
A549	K13	NUDT9_NUDT13	146	786	182	288	1402	10.4137	56.0628	12.9815	20.5421	100
A549	K15	NUDT10_NUDT14	575	1179	241	336	2331	24.6675	50.5792	10.3389	14.4144	100
A549	K17	NUDT12_NUDT17	492	1216	225	525	2458	20.0163	49.4711	9.15378	21.3588	100
A549	K18	NUDT13_NUDT21	348	1489	169	241	2247	15.4873	66.2661	7.52114	10.7254	100
A549	K19	NUDT15_NUDT18	666	1944	380	475	3465	19.2208	56.1039	10.9668	13.7085	100
A549	K20	NUDT16_NUDT18	1006	2376	536	748	4666	21.5602	50.9216	11.4874	16.0309	100
A549	K21	NUDT19_DCP2	672	690	137	130	1629	41.2523	42.3573	8.41007	7.98036	100
A549	K22	NUDT8_Neg	2223	2547	341	389	5500	40.4182	46.3091	6.2	7.07273	100
A549	K23	DCP2_Neg	2543	4237	1401	1079	9260	27.4622	45.7559	15.1296	11.6523	100
A549	L01	BG	2037	6133	1629	1392	11191	18.2021	54.803	14.5563	12.4386	100
A549	L02	NUDT1_NUDT11	172	317	90	259	838	20.5251	37.8282	10.7399	30.9069	100
A549	L03	NUDT2_NUDT3	359	873	164	488	1884	19.0552	46.3376	8.70488	25.9023	100
A549	L06	NUDT3_NUDT22	556	919	417	531	2423	22.9468	37.9282	17.2101	21.915	100
A549	L07	NUDT4_NUDT16	508	2081	390	353	3332	15.2461	62.455	11.7047	10.5942	100
A549	L08	NUDT5_NUDT12	1638	1854	660	795	4947	33.111	37.4773	13.3414	16.0703	100
A549	L09	NUDT6_NUDT8	424	1106	100	143	1773	23.9143	62.3801	5.64016	8.06543	100
A549	L10	NUDT6_DCP2	1178	1996	501	424	4099	28.7387	48.6948	12.2225	10.344	100
A549	L11	NUDT7_NUDT17	280	1965	138	215	2598	10.7775	75.6351	5.31178	8.2756	100
A549	L13	NUDT9_NUDT14	540	1812	421	547	3320	16.2651	54.5783	12.6807	16.4759	100
A549	L15	NUDT10_NUDT15	461	1333	375	395	2564	17.9797	51.9891	14.6256	15.4056	100
A549	L16	Neg. Ctrl_Neg. Ctrl	1716	3901	997	879	7493	22.9014	52.0619	13.3058	11.7309	100
A549	L17	NUDT12_NUDT18	848	1556	650	672	3726	22.759	41.7606	17.445	18.0354	100
A549	L18	NUDT13_NUDT22	313	809	254	236	1612	19.4169	50.1861	15.7568	14.6402	100
A549	L19	NUDT15_NUDT19	397	916	153	204	1670	23.7725	54.8503	9.16168	12.2156	100
A549	L20	NUDT16_NUDT19	510	865	92	118	1585	32.1767	54.5741	5.80442	7.44479	100
A549	L21	NUDT19_NUDT21	961	789	179	179	2108	45.5882	37.4288	8.49146	8.49146	100
A549	L22	NUDT9_Neg	195	688	251	733	1867	10.4446	36.8506	13.444	39.2608	100
A549	L23	NUDT21_Neg	560	1120	217	420	2317	24.1692	48.3384	9.36556	18.1269	100
A549	M01	BG	2325	6577	1651	1477	12030	19.3267	54.6717	13.724	12.2776	100
A549	M02	NUDT1_NUDT12	488	620	112	245	1465	33.3106	42.3208	7.64505	16.7235	100
A549	M03	NUDT2_NUDT4	699	1455	310	414	2878	24.2877	50.5559	10.7714	14.385	100
A549	M04	NUDT2_NUDT16	1357	1310	284	257	3208	42.3005	40.8354	8.85287	8.01122	100
A549	M05	NUDT3_NUDT10	422	1008	163	250	1843	22.8974	54.6934	8.84428	13.5648	100
A549	M06	NUDT4_NUDT5	1193	3762	1242	1366	7563	15.7742	49.7422	16.4221	18.0616	100
A549	M07	NUDT4_NUDT17	288	2210	371	315	3184	9.04523	69.4095	11.652	9.89322	100
A549	M08	NUDT5_NUDT13	497	1695	194	271	2657	18.7053	63.7938	7.30147	10.1995	100
A549	M09	NUDT6_NUDT9	143	538	87	291	1059	13.5033	50.8026	8.2153	27.4788	100
A549	M10	NUDT6_NUDT21	520	900	143	236	1799	28.9049	50.0278	7.94886	13.1184	100
A549	M11	NUDT7_NUDT18	404	2311	402	496	3613	11.1818	63.9635	11.1265	13.7282	100
A549	M12	NUDT8_NUDT16	1394	1540	267	283	3484	40.0115	44.2021	7.66361	8.12285	100
A549	M13	NUDT9_NUDT15	187	920	186	327	1620	11.5432	56.7901	11.4815	20.1852	100
A549	M16	NUDT11_NUDT16	379	268	140	261	1048	36.1641	25.5725	13.3588	24.9046	100
A549	M17	NUDT12_NUDT19	482	756	196	209	1643	29.3366	46.0134	11.9294	12.7206	100
A549	M18	NUDT14_NUDT15	563	1578	359	633	3133	17.97	50.3671	11.4587	20.2043	100
A549	M19	NUDT15_DCP2	1015	1824	404	516	3759	27.0019	48.5235	10.7475	13.7271	100
A549	M20	NUDT16_DCP2	1186	2446	478	561	4671	25.3907	52.3657	10.2334	12.0103	100
A549	M21	NUDT19_NUDT22	847	1373	318	329	2867	29.5431	47.8898	11.0917	11.4754	100
A549	M23	NUDT22_Neg	548	1109	395	390	2442	22.4406	45.4136	16.1753	15.9705	100
A549	N01	BG	1988	6274	1801	1384	11447	17.367	54.8091	15.7334	12.0905	100
A549	N02	NUDT1_NUDT13	158	581	28	34	801	19.7253	72.5343	3.49563	4.24469	100
A549	N03	NUDT2_NUDT5	1101	1088	226	307	2722	40.4482	39.9706	8.30272	11.2785	100
A549	N04	NUDT2_NUDT17	694	1652	371	407	3124	22.2151	52.8809	11.8758	13.0282	100
A549	N05	NUDT3_NUDT11	497	434	296	408	1635	30.3976	26.5443	18.104	24.9541	100
A549	N06	NUDT4_NUDT6	468	1599	283	318	2668	17.5412	59.9325	10.6072	11.919	100
A549	N07	NUDT4_NUDT18	989	2855	866	735	5445	18.1635	52.4334	15.9045	13.4986	100
A549	N08	NUDT5_NUDT14	1009	2818	678	649	5154	19.577	54.676	13.1548	12.5922	100
A549	N10	NUDT6_NUDT22	511	708	310	211	1740	29.3678	40.6897	17.8161	12.1264	100
A549	N11	NUDT7_NUDT19	398	1033	152	172	1755	22.6781	58.8604	8.66097	9.80057	100
A549	N12	NUDT8_NUDT17	603	1974	266	363	3206	18.8085	61.5721	8.29694	11.3225	100
A549	N15	NUDT10_NUDT16	230	488	111	123	952	24.1597	51.2605	11.6597	12.9202	100
A549	N16	NUDT11_NUDT17	492	652	259	285	1688	29.1469	38.6256	15.3436	16.8839	100
A549	N17	NUDT12_DCP2	1251	1183	504	619	3557	35.1701	33.2584	14.1692	17.4023	100
A549	N19	NUDT15_NUDT21	1148	1900	372	463	3883	29.5648	48.9312	9.58022	11.9238	100
A549	N20	NUDT16_NUDT21	579	923	164	374	2040	28.3824	45.2451	8.03922	18.3333	100
A549	N21	DCP2_NUDT21	757	1157	308	426	2648	28.5876	43.6934	11.6314	16.0876	100
A549	N22	NUDT10_Neg	248	748	169	179	1344	18.4524	55.6548	12.5744	13.3185	100
A549	N23	PLK1	215	49	67	43	374	57.4866	13.1016	17.9144	11.4973	100
A549	O01	BG	2278	6095	1339	1411	11123	20.4801	54.7964	12.0381	12.6854	100
A549	O02	NUDT1_NUDT14	816	2264	365	522	3967	20.5697	57.0708	9.20091	13.1586	100
A549	O03	NUDT2_NUDT6	339	572	77	116	1104	30.7065	51.8116	6.97464	10.5072	100
A549	O04	NUDT2_NUDT18	931	1291	320	394	2936	31.7098	43.9714	10.8992	13.4196	100
A549	O05	NUDT3_NUDT12	536	419	228	369	1552	34.5361	26.9974	14.6907	23.7758	100
A549	O06	NUDT4_NUDT7	634	2730	484	555	4403	14.3993	62.0032	10.9925	12.605	100
A549	O07	NUDT4_NUDT19	604	1339	179	238	2360	25.5932	56.7373	7.58475	10.0847	100
A549	O08	NUDT5_NUDT15	1244	1860	408	399	3911	31.8077	47.5582	10.4321	10.202	100
A549	O09	NUDT6_NUDT10	191	500	100	97	888	21.509	56.3063	11.2613	10.9234	100
A549	O10	NUDT7_NUDT8	615	1956	124	182	2877	21.3764	67.9875	4.31005	6.32603	100
A549	O11	NUDT7_DCP2	672	2349	401	414	3836	17.5182	61.2357	10.4536	10.7925	100
A549	O12	NUDT8_NUDT18	1785	2507	533	645	5470	32.6325	45.8318	9.74406	11.7916	100
A549	O13	NUDT9_NUDT16	214	1014	169	360	1757	12.1799	57.712	9.61867	20.4895	100
A549	O15	NUDT10_NUDT17	175	706	153	170	1204	14.5349	58.6379	12.7076	14.1196	100
A549	O16	NUDT11_NUDT18	302	253	227	369	1151	26.2381	21.9809	19.722	32.0591	100
A549	O17	NUDT12_NUDT21	559	741	188	416	1904	29.3592	38.9181	9.87395	21.8487	100
A549	O18	NUDT14_NUDT16	888	2149	605	527	4169	21.3001	51.5471	14.5119	12.6409	100
A549	O19	NUDT15_NUDT22	681	1458	414	463	3016	22.5796	48.3422	13.7268	15.3515	100
A549	O20	NUDT16_NUDT22	581	1239	438	420	2678	21.6953	46.2659	16.3555	15.6833	100
A549	O21	DCP2_NUDT22	513	1201	471	457	2642	19.4171	45.458	17.8274	17.2975	100
A549	O22	NUDT11_Neg	334	228	131	258	951	35.1209	23.9748	13.775	27.1293	100
A549	O23	DS_DS	110	80	47	35	272	40.4412	29.4118	17.2794	12.8676	100
A549	P01	BG	1910	5622	1273	1224	10029	19.0448	56.0574	12.6932	12.2046	100
A549	P02	No siRNA	1985	5488	1387	1143	10003	19.844	54.8635	13.8658	11.4266	100
A549	P03	No siRNA	2210	5854	1332	1115	10511	21.0256	55.694	12.6724	10.6079	100
A549	P04	No siRNA	1638	5385	1410	1302	9735	16.8259	55.3159	14.4838	13.3744	100
A549	P05	No siRNA	1644	4949	1356	1092	9041	18.1838	54.7395	14.9983	12.0783	100
A549	P06	No siRNA	2135	6066	1553	1148	10902	19.5836	55.6412	14.2451	10.5302	100
A549	P07	No siRNA	2441	6764	1674	1295	12174	20.0509	55.561	13.7506	10.6374	100
A549	P08	No siRNA	2187	5776	1352	1168	10483	20.8623	55.0987	12.8971	11.1418	100
A549	P09	No siRNA	2404	5904	1683	1231	11222	21.4222	52.6109	14.9973	10.9695	100
A549	P10	No siRNA	2516	6522	1439	1331	11808	21.3076	55.2337	12.1867	11.272	100
A549	P11	No siRNA	2491	6272	1540	1385	11688	21.3125	53.6619	13.1759	11.8498	100
A549	P12	No siRNA	1989	5370	1432	1213	10004	19.882	53.6785	14.3143	12.1251	100
A549	P13	No siRNA	2108	5691	1414	1115	10328	20.4105	55.1026	13.6909	10.7959	100
A549	P14	No siRNA	2465	6129	1509	1263	11366	21.6875	53.924	13.2764	11.1121	100
A549	P15	No siRNA	2271	5693	1389	1239	10592	21.4407	53.7481	13.1137	11.6975	100
A549	P16	No siRNA	1952	5234	1392	1306	9884	19.7491	52.9543	14.0834	13.2133	100
A549	P17	No siRNA	1958	5358	1251	1296	9863	19.852	54.3242	12.6838	13.14	100
A549	P18	No siRNA	1608	5000	1223	1082	8913	18.0411	56.0978	13.7215	12.1396	100
A549	P19	No siRNA	2187	5469	1604	1343	10603	20.6262	51.5797	15.1278	12.6662	100
A549	P20	No siRNA	2702	6276	1594	1421	11993	22.5298	52.3305	13.2911	11.8486	100
A549	P21	No siRNA	2271	5675	1305	1168	10419	21.7967	54.4678	12.5252	11.2103	100
A549	P22	No siRNA	2572	6189	1303	1277	11341	22.6788	54.5719	11.4893	11.26	100

## Sheet: A549_Figure 6c and d
Cell Cycle distributions A549			Number of cells					Percentage
Cell line	Well	Treatment	< 2N	2N	S	4N	Total	< 2N	2N	S	4N	Total
A549	H22	NUDT5_Neg	2587	3378	819	958	7742	33.4151	43.6321	10.5787	12.3741	100
A549	G08	NUDT5_NUDT8	3418	2575	721	506	7220	47.3407	35.6648	9.98615	7.00831	100
A549	G09	NUDT5_DCP2	3792	3244	952	896	8884	42.6835	36.5151	10.7159	10.0855	100
A549	E09	NUDT5_NUDT18	2330	2550	1109	1124	7113	32.7569	35.8499	15.5912	15.8021	100
A549	H21	NUDT18_DCP2	2334	4238	1713	1490	9775	23.8772	43.3555	17.5243	15.243	100
A549	K22	NUDT8_Neg	2223	2547	341	389	5500	40.4182	46.3091	6.2	7.07273	100
A549	I23	NUDT18_Neg	1380	2882	1325	1303	6890	20.029	41.8287	19.2308	18.9115	100
A549	K23	DCP2_Neg	2543	4237	1401	1079	9260	27.4622	45.7559	15.1296	11.6523	100
A549	F13	Neg. Ctrl_Neg. Ctrl	2181	4297	1068	1046	8592	25.3841	50.0116	12.4302	12.1741	100
A549	F20	Neg. Ctrl_Neg. Ctrl	1576	3881	977	854	7288	21.6246	53.2519	13.4056	11.7179	100
A549	G22	Neg. Ctrl_Neg. Ctrl	1577	3936	1073	981	7567	20.8405	52.0153	14.18	12.9642	100
A549	J09	Neg. Ctrl_Neg. Ctrl	1619	3415	861	862	6757	23.9603	50.5402	12.7423	12.7571	100
A549	K03	Neg. Ctrl_Neg. Ctrl	1887	4070	1133	990	8080	23.354	50.3713	14.0223	12.2525	100
A549	L16	Neg. Ctrl_Neg. Ctrl	1716	3901	997	879	7493	22.9014	52.0619	13.3058	11.7309	100
		AVG	1759.33	3916.67	1018.17	935.333	7629.5	23.0596	51.3358	13.3451	12.2594	100
A549	C22	NUDT1_Neg	265	1100	57	80	1502	17.6431	73.2357	3.79494	5.32623	100
A549	B23	NUDT12_Neg	1118	1990	791	882	4781	23.3842	41.6231	16.5447	18.448	100
A549	M02	NUDT1_NUDT12	488	620	112	245	1465	33.3106	42.3208	7.64505	16.7235	100

## Sheet: Cell Cycle distributions MCF7
Cell Cycle distributions MCF7			Number of cells					Percentage
Cell line	Well	Treatment	< 2N	2N	S	4N	Total	< 2N	2N	S	4N	Total
MCF7	A01	BG	4427	5820	2036	2202	14485	30.5627	40.1795	14.0559	15.2019	100
MCF7	A02	No siRNA	4491	6025	2859	2628	16003	28.0635	37.6492	17.8654	16.4219	100
MCF7	A03	No siRNA	5005	6782	3159	2664	17610	28.4214	38.5122	17.9387	15.1278	100
MCF7	A04	No siRNA	4726	6225	2593	2355	15899	29.7251	39.1534	16.3092	14.8123	100
MCF7	A05	No siRNA	4783	6024	2990	2277	16074	29.7561	37.4767	18.6015	14.1657	100
MCF7	A06	No siRNA	4975	6486	2721	2469	16651	29.8781	38.9526	16.3414	14.8279	100
MCF7	A07	No siRNA	5236	6843	2868	2642	17589	29.7686	38.905	16.3056	15.0208	100
MCF7	A08	No siRNA	4154	6399	3035	2402	15990	25.9787	40.0188	18.9806	15.0219	100
MCF7	A09	No siRNA	4768	6184	2380	2128	15460	30.8409	40	15.3946	13.7646	100
MCF7	A10	No siRNA	4954	6490	2831	2648	16923	29.2738	38.3502	16.7287	15.6473	100
MCF7	A11	No siRNA	4613	6107	2535	2372	15627	29.5194	39.0798	16.2219	15.1789	100
MCF7	A12	No siRNA	4571	5839	2688	2310	15408	29.6664	37.8959	17.4455	14.9922	100
MCF7	A13	No siRNA	4160	6196	2996	2288	15640	26.5985	39.6164	19.156	14.6292	100
MCF7	A14	No siRNA	5007	6715	2864	2887	17473	28.6556	38.4307	16.391	16.5226	100
MCF7	A15	No siRNA	5153	6969	2937	2735	17794	28.9592	39.1649	16.5056	15.3703	100
MCF7	A16	No siRNA	4573	6351	2617	2505	16046	28.4993	39.58	16.3094	15.6114	100
MCF7	A17	No siRNA	4759	6607	2875	2447	16688	28.5175	39.5913	17.2279	14.6632	100
MCF7	A18	No siRNA	5504	6351	2423	2623	16901	32.5661	37.5777	14.3364	15.5198	100
MCF7	A19	No siRNA	4716	6858	3469	2663	17706	26.635	38.7326	19.5922	15.0401	100
MCF7	A20	No siRNA	4518	5737	2322	2137	14714	30.7055	38.9901	15.7809	14.5236	100
MCF7	A21	No siRNA	4565	6370	3213	2671	16819	27.1419	37.8738	19.1034	15.8808	100
MCF7	A22	No siRNA	4983	6361	2933	3096	17373	28.6824	36.6143	16.8825	17.8208	100
MCF7	A23	No siRNA	4719	6204	3155	2717	16795	28.0976	36.9396	18.7854	16.1774	100
MCF7	B01	BG	6197	5345	3112	2653	17307	35.8063	30.8835	17.9812	15.3291	100
MCF7	B02	NUDT1_NUDT2	1645	2152	622	627	5046	32.6001	42.6476	12.3266	12.4257	100
MCF7	B03	NUDT1_NUDT15	3264	2330	355	361	6310	51.7274	36.9255	5.62599	5.72108	100
MCF7	B04	NUDT2_NUDT7	2228	2655	679	775	6337	35.1586	41.8968	10.7148	12.2298	100
MCF7	B05	NUDT2_NUDT19	622	1454	616	750	3442	18.0709	42.2429	17.8966	21.7897	100
MCF7	B06	NUDT3_NUDT13	2353	3525	947	959	7784	30.2287	45.2852	12.166	12.3201	100
MCF7	B07	NUDT4_NUDT8	2314	4889	1463	1832	10498	22.0423	46.5708	13.936	17.4509	100
MCF7	B08	NUDT4_DCP2	1307	2957	1499	1709	7472	17.492	39.5744	20.0616	22.8721	100
MCF7	B10	NUDT6_NUDT11	1354	1467	467	485	3773	35.8866	38.8815	12.3774	12.8545	100
MCF7	B11	NUDT7_NUDT9	2015	2925	853	834	6627	30.4059	44.1376	12.8716	12.5849	100
MCF7	B12	NUDT7_NUDT21	1833	3644	821	751	7049	26.0037	51.6953	11.647	10.654	100
MCF7	B13	NUDT8_NUDT19	2077	3448	1124	1171	7820	26.5601	44.0921	14.3734	14.9744	100
MCF7	B14	NUDT9_NUDT17	1708	3154	1194	1306	7362	23.2002	42.8416	16.2184	17.7397	100
MCF7	B16	NUDT10_NUDT18	1465	2337	526	814	5142	28.4909	45.4492	10.2295	15.8304	100
MCF7	B17	NUDT11_NUDT19	753	1285	400	608	3046	24.7209	42.1865	13.132	19.9606	100
MCF7	B18	NUDT12_NUDT22	3504	2221	1081	1246	8052	43.5171	27.5832	13.4252	15.4744	100
MCF7	B19	NUDT14_NUDT17	3440	5352	1682	1570	12044	28.5619	44.4371	13.9655	13.0355	100
MCF7	B21	NUDT17_NUDT18	2093	4485	1339	1330	9247	22.6344	48.5022	14.4804	14.383	100
MCF7	B22	NUDT21_NUDT22	1684	3046	897	972	6599	25.519	46.1585	13.593	14.7295	100
MCF7	B23	NUDT12_Neg	4008	3999	1264	1219	10490	38.2078	38.122	12.0496	11.6206	100
MCF7	C01	BG	4584	6802	2585	2701	16672	27.4952	40.7989	15.505	16.2008	100
MCF7	C02	NUDT1_NUDT3	2380	2995	555	634	6564	36.2584	45.6277	8.45521	9.65874	100
MCF7	C04	NUDT2_NUDT8	1957	2546	871	846	6220	31.463	40.9325	14.0032	13.6013	100
MCF7	C05	NUDT2_DCP2	1237	1844	1049	1094	5224	23.6792	35.2986	20.0804	20.9418	100
MCF7	C06	NUDT3_NUDT14	4528	5898	1840	1738	14004	32.3336	42.1165	13.1391	12.4107	100
MCF7	C07	NUDT4_NUDT9	941	1746	825	939	4451	21.1413	39.2271	18.5352	21.0964	100
MCF7	C08	NUDT4_NUDT21	761	1947	694	841	4243	17.9354	45.8873	16.3564	19.8209	100
MCF7	C09	NUDT5_NUDT16	3725	3497	1005	730	8957	41.5876	39.0421	11.2203	8.15005	100
MCF7	C10	NUDT6_NUDT12	1971	2125	712	637	5445	36.1983	39.0266	13.0762	11.6988	100
MCF7	C12	NUDT7_NUDT22	3249	3677	1487	1205	9618	33.7804	38.2304	15.4606	12.5286	100
MCF7	C13	NUDT8_DCP2	3188	4519	1571	1434	10712	29.761	42.1863	14.6658	13.3869	100
MCF7	C14	NUDT9_NUDT18	551	302	2186	656	3695	14.912	8.17321	59.161	17.7537	100
MCF7	C16	NUDT10_NUDT19	1364	2716	704	878	5662	24.0904	47.9689	12.4338	15.5069	100
MCF7	C17	NUDT11_DCP2	892	1228	582	848	3550	25.1268	34.5915	16.3944	23.8873	100
MCF7	C18	NUDT13_NUDT14	4986	5822	2243	2127	15178	32.8502	38.3581	14.778	14.0137	100
MCF7	C19	NUDT14_NUDT18	4289	5881	2369	1873	14412	29.7599	40.8063	16.4377	12.9961	100
MCF7	C21	NUDT17_NUDT19	915	2181	896	1233	5225	17.512	41.7416	17.1483	23.5981	100
MCF7	C22	NUDT1_Neg	4750	2709	605	514	8578	55.3742	31.5808	7.05293	5.99207	100
MCF7	C23	NUDT13_Neg	2753	3828	1161	1119	8861	31.0687	43.2005	13.1024	12.6284	100
MCF7	D01	BG	4837	6583	3138	2494	17052	28.3662	38.6054	18.4025	14.6259	100
MCF7	D02	NUDT1_NUDT4	4307	4144	977	963	10391	41.4493	39.8807	9.40237	9.26764	100
MCF7	D03	NUDT1_NUDT16	4191	2014	413	322	6940	60.389	29.0202	5.95101	4.63977	100
MCF7	D04	NUDT2_NUDT9	366	746	366	554	2032	18.0118	36.7126	18.0118	27.2638	100
MCF7	D05	NUDT2_NUDT21	459	355	2099	694	3607	12.7253	9.84197	58.1924	19.2404	100
MCF7	D06	NUDT3_NUDT15	2549	3152	808	903	7412	34.3902	42.5256	10.9012	12.1829	100
MCF7	D08	NUDT4_NUDT22	2240	3542	1632	1857	9271	24.1614	38.2052	17.6033	20.0302	100
MCF7	D09	NUDT5_NUDT17	3011	3445	1299	1287	9042	33.3002	38.1	14.3663	14.2336	100
MCF7	D10	NUDT6_NUDT13	1049	1732	603	611	3995	26.2578	43.3542	15.0939	15.2941	100
MCF7	D11	NUDT7_NUDT10	2507	2958	677	656	6798	36.8785	43.5128	9.95881	9.6499	100
MCF7	D12	NUDT8_NUDT9	1188	2161	830	1068	5247	22.6415	41.1854	15.8186	20.3545	100
MCF7	D13	NUDT8_NUDT21	1173	589	3249	711	5722	20.4998	10.2936	56.7808	12.4257	100
MCF7	D14	NUDT9_NUDT19	574	339	2087	928	3928	14.613	8.63035	53.1314	23.6253	100
MCF7	D16	NUDT10_DCP2	1392	1827	588	823	4630	30.0648	39.46	12.6998	17.7754	100
MCF7	D17	NUDT11_NUDT21	607	1326	415	528	2876	21.1057	46.1057	14.4298	18.3588	100
MCF7	D18	NUDT13_NUDT15	2134	3225	831	908	7098	30.0648	45.4353	11.7075	12.7923	100
MCF7	D19	NUDT14_NUDT19	3708	5625	1602	1657	12592	29.4473	44.6712	12.7224	13.1591	100
MCF7	D21	NUDT17_DCP2	1665	3330	1413	1411	7819	21.2943	42.5886	18.0714	18.0458	100
MCF7	D22	NUDT2_Neg	1842	2798	1001	1086	6727	27.3822	41.5936	14.8803	16.1439	100
MCF7	D23	NUDT14_Neg	4059	5344	1872	1590	12865	31.5507	41.5391	14.5511	12.3591	100
MCF7	E01	BG	5182	7060	3277	2799	18318	28.2891	38.5413	17.8895	15.2801	100
MCF7	E02	NUDT1_NUDT5	3429	1852	344	373	5998	57.1691	30.877	5.73525	6.21874	100
MCF7	E03	NUDT1_NUDT17	3745	1318	225	268	5556	67.4046	23.7221	4.04968	4.82361	100
MCF7	E05	NUDT2_NUDT22	2194	2537	1166	1094	6991	31.3832	36.2895	16.6786	15.6487	100
MCF7	E07	NUDT4_NUDT10	1120	2273	512	897	4802	23.3236	47.3344	10.6622	18.6797	100
MCF7	E08	NUDT5_NUDT6	2704	2814	942	855	7315	36.9651	38.4689	12.8776	11.6883	100
MCF7	E09	NUDT5_NUDT18	3320	4052	1626	1447	10445	31.7855	38.7937	15.5673	13.8535	100
MCF7	E10	NUDT6_NUDT14	4098	3989	1265	1128	10480	39.1031	38.063	12.0706	10.7634	100
MCF7	E11	NUDT7_NUDT11	3596	3537	867	712	8712	41.2764	40.5992	9.95179	8.17264	100
MCF7	E13	NUDT8_NUDT22	3633	2730	1500	1161	9024	40.2593	30.2527	16.6223	12.8657	100
MCF7	E14	NUDT9_DCP2	565	1495	507	814	3381	16.711	44.2177	14.9956	24.0757	100
MCF7	E16	NUDT10_NUDT21	617	1152	344	402	2515	24.5328	45.8052	13.6779	15.9841	100
MCF7	E17	NUDT11_NUDT22	2313	1755	1228	1068	6364	36.3451	27.577	19.296	16.7819	100
MCF7	E19	NUDT14_DCP2	5255	5376	1899	2280	14810	35.4828	36.2998	12.8224	15.395	100
MCF7	E21	NUDT17_NUDT21	757	2420	584	685	4446	17.0265	54.4309	13.1354	15.4071	100
MCF7	E22	NUDT3_Neg	1318	3495	1038	1134	6985	18.869	50.0358	14.8604	16.2348	100
MCF7	E23	NUDT15_Neg	2446	3709	1108	1124	8387	29.1642	44.2232	13.2109	13.4017	100
MCF7	F01	BG	4408	6176	2809	2299	15692	28.0907	39.3576	17.9008	14.6508	100
MCF7	F02	NUDT1_NUDT6	2478	1199	222	221	4120	60.1456	29.1019	5.38835	5.36408	100
MCF7	F03	NUDT1_NUDT18	4325	2116	393	338	7172	60.304	29.5036	5.47964	4.71277	100
MCF7	F04	NUDT2_NUDT10	980	1588	422	443	3433	28.5465	46.2569	12.2925	12.9042	100
MCF7	F05	NUDT3_NUDT4	1322	3008	938	1005	6273	21.0744	47.9515	14.953	16.021	100
MCF7	F06	NUDT3_NUDT16	1805	3201	906	884	6796	26.5597	47.1012	13.3314	13.0077	100
MCF7	F07	NUDT4_NUDT11	1121	1716	712	923	4472	25.0671	38.3721	15.9213	20.6395	100
MCF7	F08	NUDT5_NUDT7	3339	3638	1036	979	8992	37.133	40.4582	11.5214	10.8875	100
MCF7	F09	NUDT5_NUDT19	1458	2659	1002	1030	6149	23.7112	43.2428	16.2953	16.7507	100
MCF7	F10	NUDT6_NUDT15	2424	2286	408	490	5608	43.224	40.7632	7.27532	8.73752	100
MCF7	F11	NUDT7_NUDT12	4582	3275	1013	873	9743	47.0286	33.6139	10.3972	8.96028	100
MCF7	F12	Neg. Ctrl_Neg. Ctrl	1401	2190	591	775	4957	28.2631	44.1799	11.9225	15.6345	100
MCF7	F13	NUDT9_NUDT21	3815	5550	1842	1876	13083	29.16	42.4215	14.0793	14.3392	100
MCF7	F15	NUDT10_NUDT22	1579	3252	842	1017	6690	23.6024	48.6099	12.5859	15.2018	100
MCF7	F16	NUDT12_NUDT13	2634	2228	1130	949	6941	37.9484	32.0991	16.2801	13.6724	100
MCF7	F17	NUDT13_NUDT16	3307	2934	923	867	8031	41.1779	36.5334	11.493	10.7957	100
MCF7	F18	NUDT14_NUDT21	953	1474	343	368	3138	30.3697	46.9726	10.9305	11.7272	100
MCF7	F19	Neg. Ctrl_Neg. Ctrl	1957	3659	1286	1207	8109	24.1337	45.1227	15.8589	14.8847	100
MCF7	F20	NUDT17_NUDT22	3208	5675	2033	1683	12599	25.4623	45.0433	16.1362	13.3582	100
MCF7	F21	NUDT4_Neg	2176	3335	1120	1318	7949	27.3745	41.955	14.0898	16.5807	100
MCF7	F23	BG	3591	5421	2130	1731	12873	27.8956	42.1114	16.5463	13.4467	100
MCF7	G01	NUDT1_NUDT7	5593	6689	3478	3130	18890	29.6083	35.4103	18.4119	16.5696	100
MCF7	G02	NUDT1_NUDT19	4637	2035	414	294	7380	62.832	27.5745	5.60976	3.98374	100
MCF7	G03	NUDT2_NUDT11	2290	2292	577	581	5740	39.8955	39.9303	10.0523	10.122	100
MCF7	G04	NUDT3_NUDT5	458	637	359	481	1935	23.6693	32.9199	18.553	24.8579	100
MCF7	G05	NUDT3_NUDT17	2133	3572	1273	1280	8258	25.8295	43.255	15.4154	15.5001	100
MCF7	G06	NUDT4_NUDT12	1026	2656	709	890	5281	19.4281	50.2935	13.4255	16.8529	100
MCF7	G07	NUDT5_NUDT8	3559	3552	1367	1236	9714	36.6378	36.5658	14.0725	12.7239	100
MCF7	G08	NUDT5_DCP2	3508	4197	1209	1196	10110	34.6983	41.5134	11.9585	11.8299	100
MCF7	G10	NUDT7_NUDT13	3013	3114	1092	1054	8273	36.4197	37.6405	13.1996	12.7402	100
MCF7	G11	NUDT8_NUDT11	2944	2874	719	664	7201	40.8832	39.9111	9.98472	9.22094	100
MCF7	G13	NUDT9_NUDT22	1499	2361	1315	1495	6670	22.4738	35.3973	19.7151	22.4138	100
MCF7	G15	NUDT11_NUDT12	5118	3856	1392	1343	11709	43.71	32.9319	11.8883	11.4698	100
MCF7	G16	NUDT12_NUDT14	1550	1259	649	830	4288	36.1474	29.361	15.1353	19.3563	100
MCF7	G17	NUDT13_NUDT17	5258	5607	2078	1924	14867	35.3669	37.7144	13.9773	12.9414	100
MCF7	G18	NUDT14_NUDT22	2208	2378	670	604	5860	37.6792	40.5802	11.4334	10.3072	100
MCF7	G20	NUDT18_NUDT19	2735	3611	1525	1614	9485	28.835	38.0706	16.078	17.0163	100
MCF7	G21	Neg. Ctrl_Neg. Ctrl	1566	2874	803	894	6137	25.5174	46.8307	13.0846	14.5674	100
MCF7	G22	NUDT16_Neg	3412	5149	1778	1703	12042	28.3342	42.7587	14.765	14.1422	100
MCF7	G23	BG	2717	3719	1009	960	8405	32.326	44.2475	12.0048	11.4218	100
MCF7	H01	NUDT1_NUDT8	4998	6634	3078	2372	17082	29.2589	38.8362	18.019	13.886	100
MCF7	H02	NUDT1_DCP2	4093	2609	415	490	7607	53.8057	34.2974	5.4555	6.44144	100
MCF7	H03	NUDT2_NUDT12	4140	2532	529	479	7680	53.9062	32.9688	6.88802	6.23698	100
MCF7	H04	NUDT3_NUDT6	2664	3231	1329	1304	8528	31.2383	37.887	15.584	15.2908	100
MCF7	H05	NUDT3_NUDT18	1543	2767	707	880	5897	26.1658	46.9222	11.9891	14.9228	100
MCF7	H06	NUDT4_NUDT13	2002	3454	962	972	7390	27.0907	46.7388	13.0176	13.1529	100
MCF7	H07	NUDT5_NUDT9	1285	2795	1267	1230	6577	19.5378	42.4966	19.2641	18.7015	100
MCF7	H08	NUDT5_NUDT21	1307	2044	764	956	5071	25.774	40.3076	15.0661	18.8523	100
MCF7	H09	NUDT6_NUDT16	1148	2216	578	652	4594	24.9891	48.2368	12.5816	14.1924	100
MCF7	H10	NUDT7_NUDT14	1247	1516	284	377	3424	36.4194	44.2757	8.29439	11.0105	100
MCF7	H11	NUDT8_NUDT12	5592	6023	2265	1920	15800	35.3924	38.1203	14.3354	12.1519	100
MCF7	H12	NUDT9_NUDT10	3964	2834	1241	1134	9173	43.2138	30.895	13.5288	12.3624	100
MCF7	H14	NUDT10_NUDT11	1548	2541	723	860	5672	27.292	44.799	12.7468	15.1622	100
MCF7	H15	NUDT11_NUDT13	1039	1478	530	695	3742	27.7659	39.4976	14.1635	18.573	100
MCF7	H16	NUDT12_NUDT15	1544	1710	668	657	4579	33.7192	37.3444	14.5883	14.3481	100
MCF7	H17	NUDT13_NUDT18	2758	2336	729	696	6519	42.3071	35.8337	11.1827	10.6765	100
MCF7	H20	NUDT18_DCP2	1415	2821	721	748	5705	24.8028	49.4479	12.638	13.1113	100
MCF7	H21	NUDT5_Neg	3195	5537	1528	1642	11902	26.8442	46.5216	12.8382	13.796	100
MCF7	H22	NUDT17_Neg	4376	5751	2019	1706	13852	31.5911	41.5175	14.5755	12.3159	100
MCF7	H23	BG	3037	5240	2269	1786	12332	24.627	42.4911	18.3993	14.4826	100
MCF7	I01	NUDT1_NUDT9	5790	4483	3410	2283	15966	36.2646	28.0784	21.3579	14.2991	100
MCF7	I02	NUDT1_NUDT21	1981	1978	407	477	4843	40.9044	40.8425	8.40388	9.84927	100
MCF7	I03	NUDT2_NUDT13	1243	2633	326	536	4738	26.2347	55.572	6.88054	11.3128	100
MCF7	I04	NUDT3_NUDT7	1146	2065	731	711	4653	24.6293	44.38	15.7103	15.2805	100
MCF7	I05	NUDT3_NUDT19	3095	4646	1472	1246	10459	29.5917	44.4211	14.074	11.9132	100
MCF7	I06	NUDT4_NUDT14	1633	3197	1036	1146	7012	23.2886	45.5933	14.7747	16.3434	100
MCF7	I08	NUDT5_NUDT22	4613	5305	1861	1835	13614	33.8842	38.9672	13.6698	13.4788	100
MCF7	I09	NUDT6_NUDT17	3209	3087	1720	1516	9532	33.6655	32.3856	18.0445	15.9043	100
MCF7	I10	NUDT7_NUDT15	1610	1749	656	558	4573	35.2066	38.2462	14.3451	12.2021	100
MCF7	I11	NUDT8_NUDT13	2534	3405	882	932	7753	32.6841	43.9185	11.3762	12.0212	100
MCF7	I12	NUDT9_NUDT11	2979	3654	1170	1021	8824	33.7602	41.4098	13.2593	11.5707	100
MCF7	I14	NUDT10_NUDT12	1541	1765	913	1254	5473	28.1564	32.2492	16.6819	22.9125	100
MCF7	I15	NUDT11_NUDT14	1567	1765	438	645	4415	35.4926	39.9773	9.92072	14.6093	100
MCF7	I17	NUDT13_NUDT19	4858	3937	1553	1387	11735	41.3975	33.5492	13.2339	11.8193	100
MCF7	I18	NUDT15_NUDT16	1688	2529	886	865	5968	28.2842	42.376	14.8458	14.494	100
MCF7	I20	NUDT18_NUDT21	3845	3026	1507	1294	9672	39.7539	31.2862	15.5811	13.3788	100
MCF7	I21	NUDT6_Neg	1241	2723	710	728	5402	22.973	50.4073	13.1433	13.4765	100
MCF7	I22	NUDT18_Neg	2940	4110	1436	1389	9875	29.7722	41.6203	14.5418	14.0658	100
MCF7	I23	BG	3074	5564	1528	1584	11750	26.1617	47.3532	13.0043	13.4809	100
MCF7	J02	NUDT1_NUDT22	3969	3130	882	768	8749	45.3652	35.7755	10.0812	8.77815	100
MCF7	J03	NUDT2_NUDT14	4814	2079	807	675	8375	57.4806	24.8239	9.63582	8.0597	100
MCF7	J04	NUDT3_NUDT8	4291	4501	1470	1412	11674	36.7569	38.5558	12.5921	12.0953	100
MCF7	J05	NUDT3_DCP2	2040	4510	1043	1375	8968	22.7475	50.2899	11.6302	15.3323	100
MCF7	J06	NUDT4_NUDT15	1925	3509	1108	1269	7811	24.6447	44.9238	14.1851	16.2463	100
MCF7	J07	NUDT5_NUDT10	2443	3196	848	904	7391	33.0537	43.2418	11.4734	12.2311	100
MCF7	J08	Neg. Ctrl_Neg. Ctrl	1769	2443	701	720	5633	31.4042	43.3694	12.4445	12.7818	100
MCF7	J09	NUDT6_NUDT18	3269	5030	1836	1521	11656	28.0456	43.1537	15.7515	13.0491	100
MCF7	J11	NUDT8_NUDT14	3663	3965	1405	1090	10123	36.1849	39.1682	13.8793	10.7676	100
MCF7	J12	NUDT9_NUDT12	5276	5518	2113	1632	14539	36.2886	37.9531	14.5333	11.225	100
MCF7	J14	NUDT10_NUDT13	4349	3575	1547	1343	10814	40.2164	33.059	14.3055	12.4191	100
MCF7	J15	NUDT11_NUDT15	1294	1887	521	622	4324	29.926	43.6401	12.049	14.3848	100
MCF7	J16	NUDT12_NUDT16	1025	1440	448	767	3680	27.8533	39.1304	12.1739	20.8424	100
MCF7	J17	NUDT13_DCP2	3749	2462	790	697	7698	48.701	31.9823	10.2624	9.0543	100
MCF7	J18	NUDT15_NUDT17	2976	4063	1243	1298	9580	31.0647	42.4113	12.9749	13.5491	100
MCF7	J19	NUDT16_NUDT17	2523	4425	1060	1242	9250	27.2757	47.8378	11.4595	13.427	100
MCF7	J20	NUDT18_NUDT22	1997	3406	1063	854	7320	27.2814	46.5301	14.5219	11.6667	100
MCF7	J21	NUDT7_Neg	3165	2972	2055	1679	9871	32.0636	30.1084	20.8186	17.0094	100
MCF7	J22	NUDT19_Neg	3175	4500	1180	1290	10145	31.2962	44.3568	11.6313	12.7156	100
MCF7	J23	BG	1862	3534	1050	1239	7685	24.229	45.9857	13.663	16.1223	100
MCF7	K01	NUDT1_NUDT10	5227	7323	3372	3150	19072	27.4067	38.3966	17.6804	16.5164	100
MCF7	K02	Neg. Ctrl_Neg. Ctrl	1664	2003	288	440	4395	37.8612	45.5745	6.5529	10.0114	100
MCF7	K03	NUDT2_NUDT15	3990	5704	2210	2008	13912	28.6803	41.0006	15.8856	14.4336	100
MCF7	K04	NUDT3_NUDT9	1562	2518	827	834	5741	27.2078	43.86	14.4052	14.5271	100
MCF7	K05	NUDT3_NUDT21	1228	2414	782	936	5360	22.9104	45.0373	14.5896	17.4627	100
MCF7	K07	NUDT5_NUDT11	2156	4090	1976	2024	10246	21.0424	39.918	19.2856	19.7541	100
MCF7	K08	NUDT6_NUDT7	2556	2374	854	1077	6861	37.254	34.6014	12.4472	15.6974	100
MCF7	K09	NUDT6_NUDT19	2366	2444	704	676	6190	38.2229	39.483	11.3732	10.9208	100
MCF7	K10	NUDT7_NUDT16	994	1798	642	772	4206	23.6329	42.7485	15.2639	18.3547	100
MCF7	K11	NUDT8_NUDT15	3076	2519	539	480	6614	46.5074	38.0859	8.14938	7.25733	100
MCF7	K12	NUDT9_NUDT13	3095	3420	1020	1105	8640	35.8218	39.5833	11.8056	12.7894	100
MCF7	K14	NUDT10_NUDT14	3644	4570	1271	1375	10860	33.5543	42.081	11.7035	12.6611	100
MCF7	K16	NUDT12_NUDT17	1526	1721	655	820	4722	32.3168	36.4464	13.8712	17.3655	100
MCF7	K17	NUDT13_NUDT21	2656	3559	1264	1349	8828	30.0861	40.3149	14.3181	15.2809	100
MCF7	K18	NUDT15_NUDT18	1552	3119	856	812	6339	24.4834	49.2033	13.5037	12.8096	100
MCF7	K19	NUDT16_NUDT18	3283	4121	1011	946	9361	35.071	44.0231	10.8001	10.1058	100
MCF7	K20	NUDT19_DCP2	2366	2732	684	492	6274	37.7112	43.5448	10.9021	7.84189	100
MCF7	K21	NUDT8_Neg	1587	2975	1171	1238	6971	22.7657	42.6768	16.7982	17.7593	100
MCF7	K22	DCP2_Neg	3522	4640	1259	1341	10762	32.7263	43.1147	11.6986	12.4605	100
MCF7	K23	BG	3241	4934	2115	1763	12053	26.8896	40.9359	17.5475	14.6271	100
MCF7	L01	NUDT1_NUDT11	5072	6625	3104	2418	17219	29.4558	38.4749	18.0266	14.0426	100
MCF7	L02	NUDT2_NUDT3	3457	1885	246	302	5890	58.6927	32.0034	4.17657	5.12733	100
MCF7	L05	NUDT3_NUDT22	2575	4046	1463	1454	9538	26.9973	42.4198	15.3386	15.2443	100
MCF7	L06	NUDT4_NUDT16	2278	3616	1281	1352	8527	26.7151	42.4065	15.0229	15.8555	100
MCF7	L07	NUDT5_NUDT12	1912	3030	841	884	6667	28.6786	45.4477	12.6144	13.2593	100
MCF7	L08	NUDT6_NUDT8	3148	3521	1446	1380	9495	33.1543	37.0827	15.2291	14.534	100
MCF7	L09	NUDT6_DCP2	2887	2776	707	658	7028	41.0785	39.4991	10.0598	9.36255	100
MCF7	L10	NUDT7_NUDT17	1737	2882	1317	1361	7297	23.8043	39.4957	18.0485	18.6515	100
MCF7	L12	NUDT9_NUDT14	4894	5816	1812	1561	14083	34.7511	41.298	12.8666	11.0843	100
MCF7	L14	NUDT10_NUDT15	5216	5323	2239	1984	14762	35.334	36.0588	15.1673	13.4399	100
MCF7	L15	Neg. Ctrl_Neg. Ctrl	1874	2952	710	851	6387	29.3408	46.2189	11.1163	13.3239	100
MCF7	L16	NUDT12_NUDT18	3548	5550	2230	1929	13257	26.7632	41.8647	16.8213	14.5508	100
MCF7	L17	NUDT13_NUDT22	4432	3308	1029	892	9661	45.8752	34.2408	10.6511	9.233	100
MCF7	L18	NUDT15_NUDT19	3494	3446	1424	1379	9743	35.8616	35.369	14.6156	14.1538	100
MCF7	L19	NUDT16_NUDT19	1330	2589	973	1099	5991	22.2	43.2148	16.241	18.3442	100
MCF7	L20	NUDT19_NUDT21	1131	2347	839	912	5229	21.6294	44.8843	16.0451	17.4412	100
MCF7	L21	NUDT9_Neg	922	2055	860	911	4748	19.4187	43.2814	18.1129	19.187	100
MCF7	L22	NUDT21_Neg	1308	2648	878	1112	5946	21.998	44.5341	14.7662	18.7016	100
MCF7	L23	BG	1209	3193	860	887	6149	19.6617	51.9271	13.986	14.4251	100
MCF7	M01	NUDT1_NUDT12	5158	7041	3086	3381	18666	27.6331	37.721	16.5327	18.1131	100
MCF7	M02	NUDT2_NUDT4	4512	1365	425	342	6644	67.9109	20.5449	6.39675	5.1475	100
MCF7	M03	NUDT2_NUDT16	793	1963	908	1059	4723	16.7902	41.5626	19.2251	22.4222	100
MCF7	M04	NUDT3_NUDT10	1043	1494	430	504	3471	30.049	43.0424	12.3884	14.5203	100
MCF7	M05	NUDT4_NUDT5	2097	3574	894	1047	7612	27.5486	46.9522	11.7446	13.7546	100
MCF7	M06	NUDT4_NUDT17	1686	3226	1461	1590	7963	21.1729	40.5124	18.3474	19.9673	100
MCF7	M07	NUDT5_NUDT13	1611	3555	1271	1326	7763	20.7523	45.7942	16.3725	17.081	100
MCF7	M08	NUDT6_NUDT9	3432	3763	1008	980	9183	37.3734	40.9779	10.9768	10.6719	100
MCF7	M09	NUDT6_NUDT21	1267	1796	577	750	4390	28.861	40.9112	13.1435	17.0843	100
MCF7	M10	NUDT7_NUDT18	1085	1814	433	436	3768	28.7951	48.1423	11.4915	11.5711	100
MCF7	M11	NUDT8_NUDT16	4146	3659	793	737	9335	44.4135	39.1966	8.49491	7.89502	100
MCF7	M12	NUDT9_NUDT15	3418	3365	810	697	8290	41.2304	40.5911	9.77081	8.40772	100
MCF7	M15	NUDT11_NUDT16	1771	2373	731	874	5749	30.8054	41.2767	12.7153	15.2026	100
MCF7	M16	NUDT12_NUDT19	846	1332	395	483	3056	27.6832	43.5864	12.9254	15.805	100
MCF7	M17	NUDT14_NUDT15	2728	2918	944	1009	7599	35.8995	38.3998	12.4227	13.2781	100
MCF7	M18	NUDT15_DCP2	4057	5051	1715	1487	12310	32.9569	41.0317	13.9318	12.0796	100
MCF7	M19	NUDT16_DCP2	1997	2965	911	1141	7014	28.4716	42.2726	12.9883	16.2675	100
MCF7	M20	NUDT19_NUDT22	1437	2954	940	1068	6399	22.4566	46.1635	14.6898	16.6901	100
MCF7	M22	NUDT22_Neg	4029	6157	2524	2563	15273	26.3799	40.313	16.5259	16.7812	100
MCF7	M23	BG	3075	3428	1764	1564	9831	31.2786	34.8693	17.9432	15.9089	100
MCF7	N01	NUDT1_NUDT13	4752	6632	2495	2757	16636	28.5646	39.8654	14.9976	16.5725	100
MCF7	N02	NUDT2_NUDT5	2057	1948	255	369	4629	44.4372	42.0825	5.50875	7.97148	100
MCF7	N03	NUDT2_NUDT17	2494	3051	850	1012	7407	33.6709	41.1908	11.4756	13.6628	100
MCF7	N04	NUDT3_NUDT11	1152	2530	1161	1147	5990	19.2321	42.2371	19.3823	19.1486	100
MCF7	N05	NUDT4_NUDT6	2010	3015	853	1014	6892	29.1642	43.7464	12.3767	14.7127	100
MCF7	N06	NUDT4_NUDT18	1427	2503	890	895	5715	24.9694	43.797	15.5731	15.6605	100
MCF7	N07	NUDT5_NUDT14	1773	4009	1493	1389	8664	20.464	46.2719	17.2322	16.0319	100
MCF7	N09	NUDT6_NUDT22	2641	2865	1050	1061	7617	34.6724	37.6132	13.785	13.9294	100
MCF7	N10	NUDT7_NUDT19	3213	2516	1183	780	7692	41.7707	32.7093	15.3796	10.1404	100
MCF7	N11	NUDT8_NUDT17	1910	2975	961	946	6792	28.1213	43.8015	14.149	13.9282	100
MCF7	N14	NUDT10_NUDT16	4303	5022	1764	1811	12900	33.3566	38.9302	13.6744	14.0388	100
MCF7	N15	NUDT11_NUDT17	1155	1887	283	406	3731	30.9568	50.5763	7.5851	10.8818	100
MCF7	N16	NUDT12_DCP2	1060	1607	716	866	4249	24.947	37.8207	16.851	20.3813	100
MCF7	N18	NUDT15_NUDT21	5570	5821	2076	1930	15397	36.1759	37.8061	13.4831	12.5349	100
MCF7	N19	NUDT16_NUDT21	1377	2883	770	864	5894	23.3627	48.9141	13.0641	14.659	100
MCF7	N20	DCP2_NUDT21	1100	2055	420	445	4020	27.3632	51.1194	10.4478	11.0697	100
MCF7	N21	NUDT10_Neg	1038	2608	851	944	5441	19.0774	47.9324	15.6405	17.3498	100
MCF7	N22	PLK1	1846	2870	819	829	6364	29.0069	45.0974	12.8693	13.0264	100
MCF7	N23	BG	428	148	204	320	1100	38.9091	13.4545	18.5455	29.0909	100
MCF7	O01	NUDT1_NUDT14	4742	6838	2867	2722	17169	27.6195	39.8276	16.6987	15.8542	100
MCF7	O02	NUDT2_NUDT6	5122	4148	1045	750	11065	46.2901	37.4876	9.44419	6.77813	100
MCF7	O03	NUDT2_NUDT18	956	1388	449	524	3317	28.8212	41.845	13.5363	15.7974	100
MCF7	O04	NUDT3_NUDT12	1182	2030	598	771	4581	25.8022	44.3135	13.0539	16.8304	100
MCF7	O05	NUDT4_NUDT7	2037	2672	929	1059	6697	30.4166	39.8985	13.8719	15.8131	100
MCF7	O06	NUDT4_NUDT19	2758	4161	1224	1175	9318	29.5986	44.6555	13.1359	12.61	100
MCF7	O07	NUDT5_NUDT15	1172	3106	1275	1476	7029	16.6738	44.1884	18.1391	20.9987	100
MCF7	O08	NUDT6_NUDT10	2624	3631	1090	1120	8465	30.9982	42.8943	12.8766	13.231	100
MCF7	O09	NUDT7_NUDT8	1090	1812	397	434	3733	29.199	48.54	10.6349	11.626	100
MCF7	O10	NUDT7_DCP2	3543	4145	614	737	9039	39.1968	45.8568	6.79279	8.15356	100
MCF7	O11	NUDT8_NUDT18	4084	4449	1815	1477	11825	34.537	37.6237	15.3488	12.4905	100
MCF7	O12	NUDT9_NUDT16	4301	4999	1152	1041	11493	37.4228	43.496	10.0235	9.05769	100
MCF7	O14	NUDT10_NUDT17	3946	4416	1586	1119	11067	35.6556	39.9024	14.3309	10.1111	100
MCF7	O15	NUDT11_NUDT18	1220	2831	586	900	5537	22.0336	51.1288	10.5833	16.2543	100
MCF7	O16	NUDT12_NUDT21	1651	1714	691	821	4877	33.8528	35.1446	14.1685	16.8341	100
MCF7	O17	NUDT14_NUDT16	869	1790	570	719	3948	22.0111	45.3394	14.4377	18.2118	100
MCF7	O18	NUDT15_NUDT22	4298	4912	1371	1217	11798	36.4299	41.6342	11.6206	10.3153	100
MCF7	O19	NUDT16_NUDT22	2770	4016	1319	1578	9683	28.6068	41.4747	13.6218	16.2966	100
MCF7	O20	DCP2_NUDT22	3991	3431	1291	1081	9794	40.7494	35.0317	13.1815	11.0374	100
MCF7	O21	NUDT11_Neg	3117	3366	1693	1780	9956	31.3078	33.8088	17.0048	17.8787	100
MCF7	O22	DS_DS	927	1138	632	865	3562	26.0247	31.9483	17.7428	24.2841	100
MCF7	O23	BG	166	237	133	356	892	18.6099	26.5695	14.9103	39.9103	100
MCF7	P01	No siRNA	5014	6144	2648	2495	16301	30.7588	37.6909	16.2444	15.3058	100
MCF7	P02	No siRNA	4892	6505	2673	2531	16601	29.4681	39.1844	16.1014	15.2461	100
MCF7	P03	No siRNA	4908	6267	2632	2555	16362	29.9963	38.3022	16.0861	15.6155	100
MCF7	P04	No siRNA	4989	5942	2400	2249	15580	32.0218	38.1386	15.4044	14.4352	100
MCF7	P05	No siRNA	5326	6985	2891	2739	17941	29.6862	38.9332	16.1139	15.2667	100
MCF7	P06	No siRNA	4998	6485	2532	2682	16697	29.9335	38.8393	15.1644	16.0628	100
MCF7	P07	No siRNA	4640	6013	2836	2486	15975	29.0454	37.6401	17.7527	15.5618	100
MCF7	P08	No siRNA	4608	6117	2869	2614	16208	28.4304	37.7406	17.7011	16.1278	100
MCF7	P09	No siRNA	5339	6245	2686	2436	16706	31.9586	37.3818	16.0781	14.5816	100
MCF7	P10	No siRNA	5235	6827	3011	2718	17791	29.425	38.3733	16.9243	15.2774	100
MCF7	P11	No siRNA	5682	6940	3047	2955	18624	30.509	37.2637	16.3606	15.8666	100
MCF7	P12	No siRNA	4697	6547	3021	2388	16653	28.2051	39.3142	18.1409	14.3398	100
MCF7	P13	No siRNA	5462	6311	2817	2633	17223	31.7134	36.6429	16.356	15.2877	100
MCF7	P14	No siRNA	4523	6404	2632	2277	15836	28.5615	40.4395	16.6204	14.3786	100
MCF7	P15	No siRNA	4768	6436	2716	2195	16115	29.5873	39.9379	16.8539	13.6209	100
MCF7	P16	No siRNA	4690	5845	2621	2283	15439	30.3776	37.8587	16.9765	14.7872	100
MCF7	P17	No siRNA	5643	7181	3191	2957	18972	29.7438	37.8505	16.8195	15.5861	100
MCF7	P18	No siRNA	4334	5829	2489	2332	14984	28.9242	38.9015	16.6111	15.5633	100
MCF7	P19	No siRNA	4893	6254	2550	2681	16378	29.8754	38.1854	15.5697	16.3695	100
MCF7	P20	No siRNA	4650	6439	2616	2539	16244	28.626	39.6393	16.1044	15.6304	100
MCF7	P21	No siRNA	4771	6578	3134	2657	17140	27.8355	38.3781	18.2847	15.5018	100
MCF7	P22	No siRNA	5355	6696	3128	2994	18173	29.4668	36.8459	17.2123	16.475	100

## Sheet: Cell Cycle distributions SW480
Cell Cycle distributions SW480			Number of cells					Percentage
Cell line	Well	Treatment	< 2N	2N	S	4N	Total	< 2N	2N	S	4N	Total
SW480	A01	BG	926	5413	1375	1975	9689	9.55723	55.8675	14.1914	20.3839	100
SW480	A02	No siRNA	1100	4648	1729	1731	9208	11.9461	50.4778	18.7772	18.7989	100
SW480	A03	No siRNA	1126	4803	1865	1814	9608	11.7194	49.9896	19.4109	18.8801	100
SW480	A04	No siRNA	836	5346	1538	1997	9717	8.60348	55.017	15.8279	20.5516	100
SW480	A05	No siRNA	804	5478	1555	1912	9749	8.247	56.1904	15.9504	19.6123	100
SW480	A06	No siRNA	1421	4623	1802	1834	9680	14.6798	47.7583	18.6157	18.9463	100
SW480	A07	No siRNA	746	4985	1572	2062	9365	7.96583	53.2301	16.7859	22.0182	100
SW480	A08	No siRNA	757	4989	1432	1634	8812	8.59056	56.616	16.2506	18.5429	100
SW480	A09	No siRNA	695	5123	1637	2081	9536	7.28817	53.7227	17.1665	21.8226	100
SW480	A10	No siRNA	1042	4574	1834	2042	9492	10.9777	48.1879	19.3215	21.5129	100
SW480	A11	No siRNA	700	5159	1505	1939	9303	7.52445	55.4552	16.1776	20.8427	100
SW480	A12	No siRNA	872	4680	1776	1897	9225	9.45257	50.7317	19.252	20.5637	100
SW480	A13	No siRNA	719	5176	1599	2045	9539	7.53748	54.2615	16.7628	21.4383	100
SW480	A14	No siRNA	950	4939	1717	1895	9501	9.99895	51.984	18.0718	19.9453	100
SW480	A15	No siRNA	802	5228	1534	2042	9606	8.34895	54.4243	15.9692	21.2575	100
SW480	A16	No siRNA	682	5183	1540	2057	9462	7.20778	54.777	16.2756	21.7396	100
SW480	A17	No siRNA	954	4830	1766	1787	9337	10.2174	51.7297	18.914	19.1389	100
SW480	A18	No siRNA	748	5187	1604	2005	9544	7.83738	54.3483	16.8064	21.008	100
SW480	A19	No siRNA	1047	4476	1572	1783	8878	11.7932	50.4168	17.7067	20.0834	100
SW480	A20	No siRNA	863	5052	1429	1986	9330	9.24973	54.1479	15.3162	21.2862	100
SW480	A21	No siRNA	1073	5231	1658	2141	10103	10.6206	51.7767	16.411	21.1917	100
SW480	A22	No siRNA	1288	4535	1720	1850	9393	13.7123	48.2806	18.3115	19.6955	100
SW480	A23	No siRNA	1163	4895	1845	1801	9704	11.9847	50.4431	19.0128	18.5594	100
SW480	B01	BG	952	4840	1537	1984	9313	10.2223	51.9704	16.5038	21.3036	100
SW480	B02	NUDT1_NUDT2	257	1772	262	356	2647	9.7091	66.9437	9.898	13.4492	100
SW480	B03	NUDT1_NUDT15	466	2422	428	660	3976	11.7203	60.9155	10.7646	16.5996	100
SW480	B04	NUDT2_NUDT7	311	2368	495	690	3864	8.04865	61.2836	12.8106	17.8571	100
SW480	B05	NUDT2_NUDT19	377	2737	377	454	3945	9.5564	69.379	9.5564	11.5082	100
SW480	B06	NUDT3_NUDT13	636	2348	849	1126	4959	12.8252	47.3483	17.1204	22.7062	100
SW480	B07	NUDT4_NUDT8	490	4285	1184	1527	7486	6.54555	57.2402	15.8162	20.3981	100
SW480	B08	NUDT4_DCP2	514	4406	1244	1967	8131	6.32149	54.1877	15.2995	24.1914	100
SW480	B10	NUDT6_NUDT11	1093	388	235	294	2010	54.3781	19.3035	11.6915	14.6269	100
SW480	B11	NUDT7_NUDT9	479	4642	1173	1568	7862	6.0926	59.0435	14.9199	19.944	100
SW480	B12	NUDT7_NUDT21	931	3178	916	1862	6887	13.5182	46.1449	13.3004	27.0364	100
SW480	B13	NUDT8_NUDT19	560	2709	468	605	4342	12.8973	62.3906	10.7784	13.9337	100
SW480	B14	NUDT9_NUDT17	605	3937	1097	1614	7253	8.34138	54.281	15.1248	22.2529	100
SW480	B16	NUDT10_NUDT18	1035	2621	1093	975	5724	18.0818	45.7897	19.095	17.0335	100
SW480	B17	NUDT11_NUDT19	577	2173	595	849	4194	13.7577	51.8121	14.1869	20.2432	100
SW480	B18	NUDT12_NUDT22	894	1091	580	609	3174	28.1664	34.373	18.2735	19.1871	100
SW480	B19	NUDT14_NUDT17	577	4371	1116	1331	7395	7.80257	59.1075	15.0913	17.9986	100
SW480	B21	NUDT17_NUDT18	886	3856	1265	1683	7690	11.5215	50.143	16.4499	21.8856	100
SW480	B22	NUDT21_NUDT22	1028	3206	838	1416	6488	15.8446	49.4143	12.9162	21.8249	100
SW480	B23	NUDT12_Neg	1125	3186	1239	1714	7264	15.4873	43.8601	17.0567	23.5958	100
SW480	C01	BG	1001	4241	1643	1721	8606	11.6314	49.2796	19.0913	19.9977	100
SW480	C02	NUDT1_NUDT3	686	1863	685	944	4178	16.4193	44.5907	16.3954	22.5945	100
SW480	C04	NUDT2_NUDT8	357	2443	484	579	3863	9.24152	63.241	12.5291	14.9884	100
SW480	C05	NUDT2_DCP2	370	2398	486	684	3938	9.39563	60.8939	12.3413	17.3692	100
SW480	C06	NUDT3_NUDT14	615	3593	993	1117	6318	9.73409	56.8693	15.717	17.6796	100
SW480	C07	NUDT4_NUDT9	557	3835	1050	1686	7128	7.81425	53.8019	14.7306	23.6532	100
SW480	C08	NUDT4_NUDT21	755	3069	832	1760	6416	11.7675	47.8335	12.9676	27.4314	100
SW480	C09	NUDT5_NUDT16	836	4621	1560	1850	8867	9.42822	52.1146	17.5933	20.8639	100
SW480	C10	NUDT6_NUDT12	574	3032	1086	1719	6411	8.95336	47.2937	16.9396	26.8133	100
SW480	C12	NUDT7_NUDT22	763	3212	1126	1369	6470	11.7929	49.6445	17.4034	21.1592	100
SW480	C13	NUDT8_DCP2	790	4366	1317	1711	8184	9.65298	53.348	16.0924	20.9066	100
SW480	C14	NUDT9_NUDT18	545	3666	1231	1690	7132	7.64162	51.4021	17.2602	23.696	100
SW480	C16	NUDT10_NUDT19	630	2884	890	905	5309	11.8666	54.3228	16.764	17.0465	100
SW480	C17	NUDT11_DCP2	802	702	379	603	2486	32.2607	28.2381	15.2454	24.2558	100
SW480	C18	NUDT13_NUDT14	652	4043	1157	1336	7188	9.07067	56.2465	16.0963	18.5865	100
SW480	C19	NUDT14_NUDT18	789	4069	1218	1422	7498	10.5228	54.2678	16.2443	18.9651	100
SW480	C21	NUDT17_NUDT19	476	3372	879	991	5718	8.32459	58.9717	15.3725	17.3312	100
SW480	C22	NUDT1_Neg	516	2487	579	680	4262	12.107	58.3529	13.5852	15.955	100
SW480	C23	NUDT13_Neg	498	4446	1317	1559	7820	6.36829	56.8542	16.8414	19.9361	100
SW480	D01	BG	797	4887	1688	1957	9329	8.54325	52.385	18.0941	20.9776	100
SW480	D02	NUDT1_NUDT4	361	2531	496	1038	4426	8.15635	57.1848	11.2065	23.4523	100
SW480	D03	NUDT1_NUDT16	345	2219	523	735	3822	9.02669	58.0586	13.6839	19.2308	100
SW480	D04	NUDT2_NUDT9	300	1424	211	362	2297	13.0605	61.9939	9.18589	15.7597	100
SW480	D05	NUDT2_NUDT21	448	2857	783	1121	5209	8.6005	54.8474	15.0317	21.5204	100
SW480	D06	NUDT3_NUDT15	720	3004	1096	1593	6413	11.2272	46.8424	17.0903	24.8402	100
SW480	D08	NUDT4_NUDT22	500	2478	718	1260	4956	10.0888	50	14.4875	25.4237	100
SW480	D09	NUDT5_NUDT17	1001	4238	1590	1828	8657	11.5629	48.9546	18.3666	21.1159	100
SW480	D10	NUDT6_NUDT13	515	4661	1276	1815	8267	6.22959	56.3808	15.4349	21.9548	100
SW480	D11	NUDT7_NUDT10	475	2674	1065	1085	5299	8.96396	50.4624	20.0981	20.4756	100
SW480	D12	NUDT8_NUDT9	788	4096	1190	1645	7719	10.2086	53.0639	15.4165	21.3111	100
SW480	D13	NUDT8_NUDT21	1309	3262	1171	1988	7730	16.934	42.1992	15.1488	25.718	100
SW480	D14	NUDT9_NUDT19	363	4289	847	1013	6512	5.57432	65.863	13.0068	15.5559	100
SW480	D16	NUDT10_DCP2	789	3119	1348	1214	6470	12.1947	48.2071	20.8346	18.7635	100
SW480	D17	NUDT11_NUDT21	738	1843	733	1535	4849	15.2196	38.0078	15.1165	31.656	100
SW480	D18	NUDT13_NUDT15	584	3070	859	1069	5582	10.4622	54.9982	15.3887	19.1508	100
SW480	D19	NUDT14_NUDT19	676	4146	903	975	6700	10.0896	61.8806	13.4776	14.5522	100
SW480	D21	NUDT17_DCP2	568	4101	1446	1727	7842	7.24305	52.2953	18.4392	22.0224	100
SW480	D22	NUDT2_Neg	243	1815	426	518	3002	8.0946	60.4597	14.1905	17.2552	100
SW480	D23	NUDT14_Neg	773	4609	1192	1395	7969	9.70009	57.8366	14.958	17.5053	100
SW480	E01	BG	819	5230	1693	1841	9583	8.54638	54.5758	17.6667	19.2111	100
SW480	E02	NUDT1_NUDT5	526	3230	703	878	5337	9.85572	60.5209	13.1722	16.4512	100
SW480	E03	NUDT1_NUDT17	375	3037	677	1094	5183	7.23519	58.5954	13.0619	21.1075	100
SW480	E05	NUDT2_NUDT22	340	2140	512	611	3603	9.43658	59.3949	14.2104	16.9581	100
SW480	E07	NUDT4_NUDT10	464	3569	1099	1251	6383	7.26931	55.9141	17.2176	19.5989	100
SW480	E08	NUDT5_NUDT6	694	4565	1521	1795	8575	8.09329	53.2362	17.7376	20.9329	100
SW480	E09	NUDT5_NUDT18	802	4460	1592	1842	8696	9.22263	51.2879	18.3073	21.1822	100
SW480	E10	NUDT6_NUDT14	513	4156	1110	1181	6960	7.37069	59.7126	15.9483	16.9684	100
SW480	E11	NUDT7_NUDT11	539	884	450	1076	2949	18.2774	29.9763	15.2594	36.4869	100
SW480	E13	NUDT8_NUDT22	810	310	1463	635	3218	25.1709	9.63331	45.463	19.7328	100
SW480	E14	NUDT9_DCP2	820	4353	1200	1557	7930	10.3405	54.8928	15.1324	19.6343	100
SW480	E16	NUDT10_NUDT21	563	3014	1514	2038	7129	7.89732	42.278	21.2372	28.5875	100
SW480	E17	NUDT11_NUDT22	765	605	358	395	2123	36.0339	28.4974	16.8629	18.6057	100
SW480	E19	NUDT14_DCP2	1023	4022	1264	1302	7611	13.4411	52.8446	16.6075	17.1068	100
SW480	E21	NUDT17_NUDT21	770	2754	1015	1860	6399	12.0331	43.038	15.8619	29.067	100
SW480	E22	NUDT3_Neg	706	2476	1061	1196	5439	12.9803	45.5231	19.5073	21.9893	100
SW480	E23	NUDT15_Neg	706	3361	1238	1212	6517	10.8332	51.5728	18.9965	18.5975	100
SW480	F01	BG	1063	5236	1511	1977	9787	10.8613	53.4995	15.4388	20.2003	100
SW480	F02	NUDT1_NUDT6	246	2304	555	748	3853	6.38464	59.7976	14.4044	19.4134	100
SW480	F03	NUDT1_NUDT18	322	2237	478	809	3846	8.37233	58.1643	12.4285	21.0348	100
SW480	F04	NUDT2_NUDT10	469	1679	454	470	3072	15.2669	54.6549	14.7786	15.2995	100
SW480	F05	NUDT3_NUDT4	621	2310	887	1093	4911	12.6451	47.0373	18.0615	22.2562	100
SW480	F06	NUDT3_NUDT16	670	2687	885	1183	5425	12.3502	49.53	16.3134	21.8065	100
SW480	F07	NUDT4_NUDT11	535	1594	574	1218	3921	13.6445	40.6529	14.6391	31.0635	100
SW480	F08	NUDT5_NUDT7	856	4049	1444	1640	7989	10.7147	50.6822	18.0749	20.5282	100
SW480	F09	NUDT5_NUDT19	420	4334	969	1070	6793	6.18284	63.801	14.2647	15.7515	100
SW480	F10	NUDT6_NUDT15	672	3856	1559	1468	7555	8.89477	51.039	20.6353	19.4308	100
SW480	F11	NUDT7_NUDT12	442	3276	1473	1816	7007	6.30798	46.7532	21.0218	25.9169	100
SW480	F12	Neg. Ctrl_Neg. Ctrl	634	1714	627	519	3494	18.1454	49.0555	17.945	14.854	100
SW480	F13	NUDT9_NUDT21	875	4582	1441	1986	8884	9.84917	51.5759	16.2202	22.3548	100
SW480	F15	NUDT10_NUDT22	1941	3283	1781	1735	8740	22.2082	37.5629	20.3776	19.8513	100
SW480	F16	NUDT12_NUDT13	662	742	356	433	2193	30.187	33.8349	16.2335	19.7446	100
SW480	F17	NUDT13_NUDT16	778	2959	989	1521	6247	12.454	47.3667	15.8316	24.3477	100
SW480	F18	NUDT14_NUDT21	538	3725	1019	1285	6567	8.19248	56.723	15.517	19.5675	100
SW480	F19	Neg. Ctrl_Neg. Ctrl	1352	3472	1373	1535	7732	17.4858	44.9043	17.7574	19.8526	100
SW480	F20	NUDT17_NUDT22	893	5014	1326	1961	9194	9.71286	54.5356	14.4224	21.3291	100
SW480	F21	NUDT4_Neg	694	2190	689	933	4506	15.4017	48.6019	15.2907	20.7057	100
SW480	F23	BG	1157	4394	1505	2001	9057	12.7746	48.515	16.617	22.0934	100
SW480	G01	NUDT1_NUDT7	645	5207	1517	2028	9397	6.86389	55.4113	16.1435	21.5814	100
SW480	G02	NUDT1_NUDT19	387	2985	744	1176	5292	7.31293	56.4059	14.059	22.2222	100
SW480	G03	NUDT2_NUDT11	282	2487	529	629	3927	7.18105	63.3308	13.4708	16.0173	100
SW480	G04	NUDT3_NUDT5	350	653	163	433	1599	21.8887	40.838	10.1939	27.0794	100
SW480	G05	NUDT3_NUDT17	723	3112	962	1289	6086	11.8797	51.1337	15.8068	21.1798	100
SW480	G06	NUDT4_NUDT12	651	2761	1146	1228	5786	11.2513	47.7186	19.8064	21.2236	100
SW480	G07	NUDT5_NUDT8	547	2988	776	1631	5942	9.20565	50.2861	13.0596	27.4487	100
SW480	G08	NUDT5_DCP2	1002	4094	1436	1449	7981	12.5548	51.2968	17.9927	18.1556	100
SW480	G10	NUDT7_NUDT13	540	4693	1429	1771	8433	6.40342	55.6504	16.9453	21.0008	100
SW480	G11	NUDT8_NUDT11	472	3884	1161	1788	7305	6.46133	53.1691	15.8932	24.4764	100
SW480	G13	NUDT9_NUDT22	777	4309	1659	1610	8355	9.29982	51.5739	19.8564	19.2699	100
SW480	G15	NUDT11_NUDT12	786	2541	961	1119	5407	14.5367	46.9946	17.7733	20.6954	100
SW480	G16	NUDT12_NUDT14	636	220	199	260	1315	48.365	16.73	15.1331	19.7719	100
SW480	G17	NUDT13_NUDT17	865	3397	1437	1454	7153	12.0928	47.4906	20.0895	20.3271	100
SW480	G18	NUDT14_NUDT22	619	3737	936	1260	6552	9.4475	57.036	14.2857	19.2308	100
SW480	G20	NUDT18_NUDT19	1213	3295	1551	2009	8068	15.0347	40.8404	19.2241	24.9008	100
SW480	G21	Neg. Ctrl_Neg. Ctrl	523	2992	809	815	5139	10.1771	58.2214	15.7424	15.8591	100
SW480	G22	NUDT16_Neg	638	4558	1515	1900	8611	7.40913	52.9323	17.5938	22.0648	100
SW480	G23	BG	786	3874	1096	1362	7118	11.0424	54.4254	15.3976	19.1346	100
SW480	H01	NUDT1_NUDT8	842	5135	1567	1960	9504	8.85943	54.0299	16.4878	20.6229	100
SW480	H02	NUDT1_DCP2	555	2271	431	506	3763	14.7489	60.3508	11.4536	13.4467	100
SW480	H03	NUDT2_NUDT12	449	2869	585	820	4723	9.50667	60.7453	12.3862	17.3618	100
SW480	H04	NUDT3_NUDT6	356	1895	393	589	3233	11.0114	58.6143	12.1559	18.2184	100
SW480	H05	NUDT3_NUDT18	638	3008	960	1196	5802	10.9962	51.8442	16.546	20.6136	100
SW480	H06	NUDT4_NUDT13	589	2874	952	1373	5788	10.1762	49.6545	16.4478	23.7215	100
SW480	H07	NUDT5_NUDT9	531	4328	808	1116	6783	7.82839	63.8066	11.9121	16.4529	100
SW480	H08	NUDT5_NUDT21	622	4443	1554	1694	8313	7.48226	53.4464	18.6936	20.3777	100
SW480	H09	NUDT6_NUDT16	1838	3034	1634	2191	8697	21.1337	34.8856	18.7881	25.1926	100
SW480	H10	NUDT7_NUDT14	467	3455	867	1275	6064	7.70119	56.9756	14.2975	21.0257	100
SW480	H11	NUDT8_NUDT12	480	4158	1265	1433	7336	6.54308	56.6794	17.2437	19.5338	100
SW480	H12	NUDT9_NUDT10	2487	1726	845	961	6019	41.3192	28.6759	14.0389	15.9661	100
SW480	H14	NUDT10_NUDT11	603	2753	1066	1006	5428	11.1091	50.7185	19.6389	18.5335	100
SW480	H15	NUDT11_NUDT13	595	763	438	689	2485	23.9437	30.7042	17.6258	27.7264	100
SW480	H16	NUDT12_NUDT15	791	838	519	772	2920	27.089	28.6986	17.774	26.4384	100
SW480	H17	NUDT13_NUDT18	732	2943	1218	1467	6360	11.5094	46.2736	19.1509	23.066	100
SW480	H20	NUDT18_DCP2	1408	3083	1385	1821	7697	18.2928	40.0546	17.994	23.6586	100
SW480	H21	NUDT5_Neg	1406	3841	1859	2104	9210	15.266	41.7047	20.1846	22.8447	100
SW480	H22	NUDT17_Neg	1143	4265	1772	1953	9133	12.5151	46.6988	19.4022	21.384	100
SW480	H23	BG	704	4047	1159	1672	7582	9.28515	53.3764	15.2862	22.0522	100
SW480	I01	NUDT1_NUDT9	1223	5000	1650	1914	9787	12.4962	51.0882	16.8591	19.5566	100
SW480	I02	NUDT1_NUDT21	555	2744	654	852	4805	11.5505	57.1072	13.6108	17.7315	100
SW480	I03	NUDT2_NUDT13	724	2544	807	1626	5701	12.6995	44.6238	14.1554	28.5213	100
SW480	I04	NUDT3_NUDT7	397	1811	321	497	3026	13.1196	59.848	10.6081	16.4243	100
SW480	I05	NUDT3_NUDT19	560	2984	933	1405	5882	9.52057	50.731	15.862	23.8864	100
SW480	I06	NUDT4_NUDT14	674	3439	968	966	6047	11.146	56.8712	16.0079	15.9749	100
SW480	I08	NUDT5_NUDT22	1023	4487	1827	1908	9245	11.0654	48.5343	19.762	20.6382	100
SW480	I09	NUDT6_NUDT17	1040	2597	846	987	5470	19.0128	47.4771	15.4662	18.0439	100
SW480	I10	NUDT7_NUDT15	608	3768	1189	1399	6964	8.73061	54.1068	17.0735	20.089	100
SW480	I11	NUDT8_NUDT13	875	3523	1397	1484	7279	12.0209	48.3995	19.1922	20.3874	100
SW480	I12	NUDT9_NUDT11	599	4280	1105	1448	7432	8.05974	57.5888	14.8681	19.4833	100
SW480	I14	NUDT10_NUDT12	798	1874	965	1085	4722	16.8996	39.6866	20.4363	22.9776	100
SW480	I15	NUDT11_NUDT14	825	1437	763	773	3798	21.722	37.8357	20.0895	20.3528	100
SW480	I17	NUDT13_NUDT19	831	3419	1383	1853	7486	11.1007	45.6719	18.4745	24.7529	100
SW480	I18	NUDT15_NUDT16	525	3747	943	838	6053	8.67339	61.9032	15.5791	13.8444	100
SW480	I20	NUDT18_NUDT21	715	2756	941	1398	5810	12.3064	47.4355	16.1962	24.062	100
SW480	I21	NUDT6_Neg	916	3301	1130	1899	7246	12.6415	45.5562	15.5948	26.2076	100
SW480	I22	NUDT18_Neg	683	4730	1358	1646	8417	8.11453	56.1958	16.134	19.5557	100
SW480	I23	BG	697	4722	1431	1907	8757	7.95935	53.9226	16.3412	21.7769	100
SW480	J02	NUDT1_NUDT22	358	2888	590	795	4631	7.73051	62.3623	12.7402	17.1669	100
SW480	J03	NUDT2_NUDT14	532	1169	413	748	2862	18.5884	40.8456	14.4305	26.1356	100
SW480	J04	NUDT3_NUDT8	433	2613	608	582	4236	10.2219	61.6856	14.3532	13.7394	100
SW480	J05	NUDT3_DCP2	740	2896	923	1327	5886	12.5722	49.2015	15.6813	22.545	100
SW480	J06	NUDT4_NUDT15	979	2535	1197	1249	5960	16.4262	42.5336	20.0839	20.9564	100
SW480	J07	NUDT5_NUDT10	573	3954	1066	1576	7169	7.99275	55.1541	14.8696	21.9835	100
SW480	J08	Neg. Ctrl_Neg. Ctrl	625	3085	1060	1056	5826	10.7278	52.9523	18.1943	18.1256	100
SW480	J09	NUDT6_NUDT18	779	4870	1579	2049	9277	8.39711	52.4954	17.0206	22.0869	100
SW480	J11	NUDT8_NUDT14	736	4027	1218	1622	7603	9.68039	52.9659	16.02	21.3337	100
SW480	J12	NUDT9_NUDT12	636	4531	1185	1380	7732	8.22556	58.6006	15.3259	17.8479	100
SW480	J14	NUDT10_NUDT13	804	3791	1671	1747	8013	10.0337	47.3106	20.8536	21.8021	100
SW480	J15	NUDT11_NUDT15	612	2367	824	757	4560	13.4211	51.9079	18.0702	16.6009	100
SW480	J16	NUDT12_NUDT16	677	556	387	525	2145	31.5618	25.9207	18.042	24.4755	100
SW480	J17	NUDT13_DCP2	692	3253	1023	1450	6418	10.7822	50.6856	15.9395	22.5927	100
SW480	J18	NUDT15_NUDT17	1002	4755	1547	1514	8818	11.3631	53.9238	17.5437	17.1694	100
SW480	J19	NUDT16_NUDT17	778	3747	1355	1415	7295	10.6648	51.3639	18.5744	19.3968	100
SW480	J20	NUDT18_NUDT22	5980	258	396	285	6919	86.4287	3.72886	5.72337	4.11909	100
SW480	J21	NUDT7_Neg	805	1692	569	839	3905	20.6146	43.3291	14.5711	21.4853	100
SW480	J22	NUDT19_Neg	740	3955	1541	1670	7906	9.35998	50.0253	19.4915	21.1232	100
SW480	J23	BG	455	3246	670	712	5083	8.95141	63.8599	13.1812	14.0075	100
SW480	K01	NUDT1_NUDT10	1085	4721	1654	1720	9180	11.8192	51.427	18.0174	18.7364	100
SW480	K02	Neg. Ctrl_Neg. Ctrl	546	1527	453	583	3109	17.5619	49.1155	14.5706	18.752	100
SW480	K03	NUDT2_NUDT15	1037	4432	1574	1665	8708	11.9086	50.8957	18.0753	19.1203	100
SW480	K04	NUDT3_NUDT9	327	2362	492	567	3748	8.72465	63.0203	13.127	15.1281	100
SW480	K05	NUDT3_NUDT21	738	2102	860	1040	4740	15.5696	44.346	18.1435	21.9409	100
SW480	K07	NUDT5_NUDT11	647	4593	1067	1610	7917	8.17229	58.0144	13.4773	20.336	100
SW480	K08	NUDT6_NUDT7	790	1347	605	1041	3783	20.8829	35.6067	15.9926	27.5178	100
SW480	K09	NUDT6_NUDT19	520	4242	1111	1627	7500	6.93333	56.56	14.8133	21.6933	100
SW480	K10	NUDT7_NUDT16	301	3059	466	585	4411	6.82385	69.3494	10.5645	13.2623	100
SW480	K11	NUDT8_NUDT15	552	3699	1305	1500	7056	7.82313	52.4235	18.4949	21.2585	100
SW480	K12	NUDT9_NUDT13	632	2652	692	731	4707	13.4268	56.3416	14.7015	15.5301	100
SW480	K14	NUDT10_NUDT14	863	4252	1430	1411	7956	10.8472	53.4439	17.9739	17.735	100
SW480	K16	NUDT12_NUDT17	818	966	528	975	3287	24.8859	29.3885	16.0633	29.6623	100
SW480	K17	NUDT13_NUDT21	651	2779	1311	1805	6546	9.945	42.4534	20.0275	27.5741	100
SW480	K18	NUDT15_NUDT18	1052	2877	1151	1763	6843	15.3734	42.043	16.8201	25.7636	100
SW480	K19	NUDT16_NUDT18	464	3650	1111	1464	6689	6.93676	54.5672	16.6094	21.8867	100
SW480	K20	NUDT19_DCP2	575	3680	1118	1341	6714	8.56419	54.8108	16.6518	19.9732	100
SW480	K21	NUDT8_Neg	427	2862	505	682	4476	9.53977	63.941	11.2824	15.2368	100
SW480	K22	DCP2_Neg	882	3966	1395	1588	7831	11.2629	50.6449	17.8138	20.2784	100
SW480	K23	BG	2447	3190	1094	1107	7838	31.2197	40.6992	13.9576	14.1235	100
SW480	L01	NUDT1_NUDT11	765	4983	1691	1972	9411	8.12879	52.9487	17.9683	20.9542	100
SW480	L02	NUDT2_NUDT3	490	283	213	448	1434	34.1702	19.735	14.8536	31.2413	100
SW480	L05	NUDT3_NUDT22	854	3003	1175	1372	6404	13.3354	46.8926	18.3479	21.4241	100
SW480	L06	NUDT4_NUDT16	1070	3034	960	1304	6368	16.8028	47.6445	15.0754	20.4774	100
SW480	L07	NUDT5_NUDT12	521	4225	960	1494	7200	7.23611	58.6806	13.3333	20.75	100
SW480	L08	NUDT6_NUDT8	1036	3379	1748	1904	8067	12.8424	41.8867	21.6685	23.6023	100
SW480	L09	NUDT6_DCP2	580	4165	1075	1439	7259	7.99008	57.377	14.8092	19.8237	100
SW480	L10	NUDT7_NUDT17	1113	4273	1626	1732	8744	12.7287	48.8678	18.5956	19.8079	100
SW480	L12	NUDT9_NUDT14	802	4099	1122	1302	7325	10.9488	55.959	15.3174	17.7747	100
SW480	L14	NUDT10_NUDT15	681	4463	1344	1541	8029	8.48175	55.586	16.7393	19.1929	100
SW480	L15	Neg. Ctrl_Neg. Ctrl	545	2650	992	916	5103	10.68	51.9302	19.4395	17.9502	100
SW480	L16	NUDT12_NUDT18	679	4831	1411	1869	8790	7.72469	54.9602	16.0523	21.2628	100
SW480	L17	NUDT13_NUDT22	737	2325	1080	1333	5475	13.4612	42.4658	19.726	24.347	100
SW480	L18	NUDT15_NUDT19	849	2181	779	888	4697	18.0754	46.4339	16.5851	18.9057	100
SW480	L19	NUDT16_NUDT19	604	2631	449	599	4283	14.1023	61.4289	10.4833	13.9855	100
SW480	L20	NUDT19_NUDT21	514	2869	568	610	4561	11.2695	62.9029	12.4534	13.3743	100
SW480	L21	NUDT9_Neg	1094	3472	992	1311	6869	15.9266	50.5459	14.4417	19.0857	100
SW480	L22	NUDT21_Neg	520	4111	1295	1705	7631	6.81431	53.8724	16.9703	22.3431	100
SW480	L23	BG	1266	3305	1216	1799	7586	16.6886	43.5671	16.0295	23.7147	100
SW480	M01	NUDT1_NUDT12	693	5074	1494	1860	9121	7.59785	55.6299	16.3798	20.3925	100
SW480	M02	NUDT2_NUDT4	489	1347	647	1001	3484	14.0356	38.6625	18.5706	28.7313	100
SW480	M03	NUDT2_NUDT16	243	1862	429	656	3190	7.61755	58.3699	13.4483	20.5643	100
SW480	M04	NUDT3_NUDT10	233	1771	336	409	2749	8.47581	64.4234	12.2226	14.8781	100
SW480	M05	NUDT4_NUDT5	652	2325	958	1093	5028	12.9674	46.2411	19.0533	21.7383	100
SW480	M06	NUDT4_NUDT17	499	4058	1396	1639	7592	6.57271	53.451	18.3878	21.5885	100
SW480	M07	NUDT5_NUDT13	399	3348	915	1338	6000	6.65	55.8	15.25	22.3	100
SW480	M08	NUDT6_NUDT9	1046	4648	1533	1388	8615	12.1416	53.9524	17.7945	16.1114	100
SW480	M09	NUDT6_NUDT21	460	4104	1095	1535	7194	6.39422	57.0475	15.221	21.3372	100
SW480	M10	NUDT7_NUDT18	1100	2676	1199	1667	6642	16.5613	40.2891	18.0518	25.0979	100
SW480	M11	NUDT8_NUDT16	494	4161	1266	1878	7799	6.33415	53.353	16.2329	24.08	100
SW480	M12	NUDT9_NUDT15	699	3666	975	1189	6529	10.7061	56.1495	14.9334	18.2111	100
SW480	M15	NUDT11_NUDT16	625	2356	1031	1139	5151	12.1336	45.7387	20.0155	22.1122	100
SW480	M16	NUDT12_NUDT19	588	314	176	281	1359	43.2671	23.1052	12.9507	20.677	100
SW480	M17	NUDT14_NUDT15	403	3048	602	682	4735	8.51109	64.3717	12.7138	14.4034	100
SW480	M18	NUDT15_DCP2	684	4154	863	1100	6801	10.0573	61.0793	12.6893	16.1741	100
SW480	M19	NUDT16_DCP2	770	3482	902	1054	6208	12.4034	56.0889	14.5296	16.9781	100
SW480	M20	NUDT19_NUDT22	874	4430	1281	1645	8230	10.6197	53.8275	15.565	19.9878	100
SW480	M22	NUDT22_Neg	1011	4237	1961	1939	9148	11.0516	46.3161	21.4364	21.1959	100
SW480	M23	BG	861	2045	652	901	4459	19.3093	45.8623	14.6221	20.2063	100
SW480	N01	NUDT1_NUDT13	1362	4524	1599	2114	9599	14.189	47.1299	16.658	22.0231	100
SW480	N02	NUDT2_NUDT5	457	2783	589	726	4555	10.0329	61.0977	12.9308	15.9385	100
SW480	N03	NUDT2_NUDT17	324	2146	493	682	3645	8.88889	58.8752	13.5254	18.7106	100
SW480	N04	NUDT3_NUDT11	373	2378	526	827	4104	9.08869	57.9435	12.8168	20.1511	100
SW480	N05	NUDT4_NUDT6	774	2030	834	1207	4845	15.9752	41.8989	17.2136	24.9123	100
SW480	N06	NUDT4_NUDT18	364	4465	951	1388	7168	5.07812	62.2907	13.2673	19.3638	100
SW480	N07	NUDT5_NUDT14	377	4347	1041	1413	7178	5.25216	60.56	14.5026	19.6851	100
SW480	N09	NUDT6_NUDT22	638	3845	1645	1577	7705	8.28034	49.9027	21.3498	20.4672	100
SW480	N10	NUDT7_NUDT19	810	1908	702	758	4178	19.3873	45.6678	16.8023	18.1427	100
SW480	N11	NUDT8_NUDT17	337	3963	872	1004	6176	5.45661	64.1677	14.1192	16.2565	100
SW480	N14	NUDT10_NUDT16	744	4489	1380	1620	8233	9.0368	54.5245	16.7618	19.6769	100
SW480	N15	NUDT11_NUDT17	737	2672	1050	958	5417	13.6053	49.3262	19.3834	17.6851	100
SW480	N16	NUDT12_DCP2	525	2433	874	1301	5133	10.2279	47.3992	17.0271	25.3458	100
SW480	N18	NUDT15_NUDT21	875	3934	1492	1389	7690	11.3784	51.1573	19.4018	18.0624	100
SW480	N19	NUDT16_NUDT21	1280	2976	1388	1788	7432	17.2228	40.0431	18.676	24.0581	100
SW480	N20	DCP2_NUDT21	1058	3151	1012	1630	6851	15.443	45.9933	14.7716	23.7921	100
SW480	N21	NUDT10_Neg	1272	3080	1131	1929	7412	17.1614	41.5542	15.259	26.0254	100
SW480	N22	PLK1	800	2135	891	846	4672	17.1233	45.6978	19.0711	18.1079	100
SW480	N23	BG	185	19	20	65	289	64.0138	6.57439	6.92042	22.4913	100
SW480	O01	NUDT1_NUDT14	929	5040	1564	1933	9466	9.81407	53.2432	16.5223	20.4205	100
SW480	O02	NUDT2_NUDT6	508	3430	793	760	5491	9.2515	62.4659	14.4418	13.8408	100
SW480	O03	NUDT2_NUDT18	242	2233	439	650	3564	6.79012	62.6543	12.3176	18.2379	100
SW480	O04	NUDT3_NUDT12	332	1724	403	560	3019	10.997	57.105	13.3488	18.5492	100
SW480	O05	NUDT4_NUDT7	708	1920	892	1151	4671	15.1574	41.1047	19.0966	24.6414	100
SW480	O06	NUDT4_NUDT19	552	3463	952	1515	6482	8.51589	53.4249	14.6868	23.3724	100
SW480	O07	NUDT5_NUDT15	482	3445	671	737	5335	9.03468	64.5736	12.5773	13.8144	100
SW480	O08	NUDT6_NUDT10	662	3967	1030	1180	6839	9.67978	58.0056	15.0607	17.254	100
SW480	O09	NUDT7_NUDT8	447	2998	934	975	5354	8.3489	55.9955	17.4449	18.2107	100
SW480	O10	NUDT7_DCP2	649	3658	996	1531	6834	9.49663	53.5265	14.5742	22.4027	100
SW480	O11	NUDT8_NUDT18	469	4287	1357	1827	7940	5.9068	53.9924	17.0907	23.0101	100
SW480	O12	NUDT9_NUDT16	633	4547	1278	1631	8089	7.82544	56.2121	15.7992	20.1632	100
SW480	O14	NUDT10_NUDT17	812	4076	1227	1511	7626	10.6478	53.4487	16.0897	19.8138	100
SW480	O15	NUDT11_NUDT18	673	3070	1182	1226	6151	10.9413	49.9106	19.2164	19.9317	100
SW480	O16	NUDT12_NUDT21	437	518	281	468	1704	25.6455	30.3991	16.4906	27.4648	100
SW480	O17	NUDT14_NUDT16	970	2428	961	1917	6276	15.4557	38.6871	15.3123	30.5449	100
SW480	O18	NUDT15_NUDT22	634	4478	993	1117	7222	8.77873	62.005	13.7497	15.4666	100
SW480	O19	NUDT16_NUDT22	698	2145	659	916	4418	15.799	48.5514	14.9163	20.7334	100
SW480	O20	DCP2_NUDT22	873	2211	638	699	4421	19.7467	50.0113	14.4311	15.8109	100
SW480	O21	NUDT11_Neg	764	2733	826	1129	5452	14.0132	50.1284	15.1504	20.708	100
SW480	O22	DS_DS	687	292	206	357	1542	44.5525	18.9364	13.3593	23.1518	100
SW480	O23	BG	164	28	35	63	290	56.5517	9.65517	12.069	21.7241	100
SW480	P01	No siRNA	833	4842	1576	1648	8899	9.3606	54.4106	17.7099	18.5189	100
SW480	P02	No siRNA	1097	4626	1644	1603	8970	12.2297	51.5719	18.3278	17.8707	100
SW480	P03	No siRNA	822	5237	1520	1881	9460	8.68922	55.3594	16.0677	19.8837	100
SW480	P04	No siRNA	634	5047	1492	1939	9112	6.95786	55.3885	16.374	21.2796	100
SW480	P05	No siRNA	1010	4743	1629	1740	9122	11.0721	51.9952	17.8579	19.0748	100
SW480	P06	No siRNA	881	4903	1578	1836	9198	9.57817	53.3051	17.1559	19.9609	100
SW480	P07	No siRNA	962	4617	1608	1675	8862	10.8553	52.0988	18.1449	18.9009	100
SW480	P08	No siRNA	892	5054	1523	1899	9368	9.52178	53.9496	16.2575	20.2711	100
SW480	P09	No siRNA	856	4870	1308	1688	8722	9.81426	55.8358	14.9966	19.3534	100
SW480	P10	No siRNA	1052	4676	1635	1760	9123	11.5313	51.2551	17.9217	19.2919	100
SW480	P11	No siRNA	720	4747	1456	1839	8762	8.2173	54.1771	16.6172	20.9884	100
SW480	P12	No siRNA	845	4862	1497	2078	9282	9.10364	52.381	16.128	22.3874	100
SW480	P13	No siRNA	1069	4773	1713	1822	9377	11.4002	50.9011	18.2681	19.4305	100
SW480	P14	No siRNA	950	4594	1690	1752	8986	10.572	51.124	18.807	19.497	100
SW480	P15	No siRNA	915	4876	1432	1993	9216	9.92839	52.908	15.5382	21.6254	100
SW480	P16	No siRNA	1008	4481	1860	1752	9101	11.0757	49.2363	20.4373	19.2506	100
SW480	P17	No siRNA	1086	4583	1748	1883	9300	11.6774	49.2796	18.7957	20.2473	100
SW480	P18	No siRNA	1062	4761	1648	1832	9303	11.4157	51.177	17.7147	19.6926	100
SW480	P19	No siRNA	1018	4729	1717	1746	9210	11.0532	51.3464	18.6428	18.9577	100
SW480	P20	No siRNA	654	5112	1441	1924	9131	7.16241	55.9851	15.7814	21.0711	100
SW480	P21	No siRNA	772	4562	1500	1864	8698	8.8756	52.4488	17.2453	21.4302	100
SW480	P22	No siRNA	1040	4600	1757	1897	9294	11.19	49.4943	18.9047	20.411	100
